# Supplementary material for: Machine learning identified novel players in lipid metabolism, endosomal trafficking, and iron metabolism of the ALS spinal cord
Source: Sci Rep. 2025 Jan 10;15:1564. doi: 10.1038/s41598-024-81315-z (PMC11723943; doi:10.1038/s41598-024-81315-z)
Supplement: Supplementary file 2 — Supplementary Information 2. [file 41598_2024_81315_MOESM2_ESM.xlsx]

## Sheet: SuppTable1
Supplementary Table 1. Generalized linear model build by machine learning using NGS data of Spinal Cord Cervical from CTRL and ALS samples.
Attribute	Coefficient
ENSG00000235049.1	-0.00634497
ENSG00000263335.1	-0.003941
ENSG00000187714.7	-0.00263389
ENSG00000260912.1	-0.00262451
ENSG00000280893.1	-0.00214715
ENSG00000177076.6	-0.00201291
ENSG00000286159.1	-0.00184216
ENSG00000183888.4	-0.00116639
ENSG00000205632.3	-0.00112896
ENSG00000268170.2	-0.00105862
ENSG00000226496.2	-0.000818473
ENSG00000007908.16	-0.000606324
ENSG00000259905.6	-0.000592159
ENSG00000073756.12	-0.000532853
ENSG00000085276.18	-0.000509755
ENSG00000119121.22	-0.000422337
ENSG00000152207.7	-0.000421327
ENSG00000268388.5	-0.0002643
ENSG00000187908.18	-0.000249447
ENSG00000115616.2	-0.000237089
ENSG00000198695.2	-0.000214009
ENSG00000085563.14	-0.000179653
ENSG00000162654.9	-0.000108697
ENSG00000187775.16	-0.000106932
ENSG00000206053.13	-6.44581e-05
ENSG00000164211.13	-3.67882e-05
ENSG00000257365.8	-3.25364e-05
ENSG00000158859.10	-1.61943e-05
ENSG00000162383.12	-1.17516e-05
ENSG00000128567.17	-9.56419e-06
ENSG00000116133.13	-9.26202e-06
ENSG00000078269.15	-8.62266e-06
ENSG00000167755.15	-3.82739e-06
ENSG00000168314.17	-1.34754e-06
ENSG00000198763.3	-1.01234e-06
ENSG00000187764.11	-4.44855e-07
ENSG00000197971.15	-3.57505e-07
ENSG00000130203.10	3.04396e-06
ENSG00000224389.9	4.88341e-06
ENSG00000204252.14	1.0892e-05
ENSG00000136235.16	1.09265e-05
ENSG00000165029.16	1.99937e-05
ENSG00000165092.13	2.12812e-05
ENSG00000130208.9	2.4691e-05
ENSG00000131981.16	2.67736e-05
ENSG00000129226.14	2.72936e-05
ENSG00000130592.15	2.82935e-05
ENSG00000173947.14	3.21006e-05
ENSG00000196091.13	3.45008e-05
ENSG00000022267.17	3.51218e-05
ENSG00000122359.18	4.51942e-05
ENSG00000042493.16	8.36902e-05
ENSG00000116701.14	9.21627e-05
ENSG00000186818.12	9.26163e-05
ENSG00000275620.1	0.000100953
ENSG00000070882.13	0.000101388
ENSG00000132170.21	0.000116843
ENSG00000187554.13	0.000117333
ENSG00000103811.16	0.000136561
ENSG00000171388.12	0.000137363
ENSG00000019991.17	0.000139962
ENSG00000120457.12	0.000147899
ENSG00000101198.15	0.000150657
ENSG00000204103.4	0.000195514
ENSG00000181467.4	0.000215458
ENSG00000182890.4	0.000238655
ENSG00000145703.16	0.000319811
ENSG00000162520.14	0.000358541
ENSG00000162777.17	0.000417719
ENSG00000260398.1	0.000470852
ENSG00000163694.15	0.000573132
ENSG00000112964.14	0.000577079
ENSG00000015475.18	0.000718849
ENSG00000080166.16	0.00137311
Intercept	2.98011

## Sheet: SuppTable2
Supplementary Table 2. Identified genes by machine learning using NGS data of Spinal Cord Cervical from CTRL and ALS samples.
Accession	Symbol	Used in Classifiers	Note
ENSG00000165092.13	ALDH1A1	GLM	ALS association
ENSG00000130208.9	APOC1	GLM	ALS association
ENSG00000224389.9	C4B	GLM	ALS association
ENSG00000042493.16	CAPG	GLM	ALS association
ENSG00000103811.16	CTSH	GLM	ALS association
ENSG00000187775.16	DNAH17	GLM	ALS association
ENSG00000268388.5	FENDRR	GLM	ALS association
ENSG00000170266.16	GLB1	Random forest	ALS association
ENSG00000204252.14	HLA-DOA	GLM	ALS association
ENSG00000145703.16	IQGAP2	GLM	ALS association
ENSG00000154721.15	JAM2	Random forest	ALS association
ENSG00000131981.16	LGALS3	GLM	ALS association
ENSG00000186818.12	LILRB4	GLM	ALS association
ENSG00000197971.15	MBP	GLM	ALS association
ENSG00000116701.14	NCF2	GLM	ALS association
ENSG00000134250.20	NOTCH2	Random forest	ALS association
ENSG00000073756.12	PTGS2	GLM	ALS association
ENSG00000187714.7	SLC18A3	GLM	ALS association
ENSG00000162383.12	SLC1A7	GLM	ALS association
ENSG00000286159.1	Antisense To PREX1 (LINC RNA)	GLM	ALS GWAS
ENSG00000122359.18	ANXA11	GLM	ALS GWAS
ENSG00000130203.10	APOE	GLM	ALS GWAS
ENSG00000116133.13	DHCR24	GLM	ALS GWAS
ENSG00000113657.13	DPYSL3	Rule induction	ALS GWAS
ENSG00000113719.16	ERGIC1	Random forest	ALS GWAS
ENSG00000196743.8	GM2A	Random forest	ALS GWAS
ENSG00000168314.17	MOBP	GLM	ALS GWAS
ENSG00000132170.21	PPARG	GLM	ALS GWAS
ENSG00000165029.16	ABCA1	GLM	ALS mechanism
ENSG00000085563.14	ABCB1	GLM	ALS mechanism
ENSG00000158859.10	ADAMTS4	GLM	ALS mechanism
ENSG00000147256.12	ARHGAP36	Random forest	ALS mechanism
ENSG00000129226.14	CD68	GLM	ALS mechanism
ENSG00000105810.9	CDK6	Random forest	ALS mechanism
ENSG00000187908.18	DMBT1	GLM	ALS mechanism
ENSG00000136235.16	GPNMB	GLM, Rule induction	ALS mechanism
ENSG00000019991.17	HGF	GLM	ALS mechanism
ENSG00000177807.9	KCNJ10	Random forest	ALS mechanism
ENSG00000187764.11	SEMA4D	GLM	ALS mechanism
ENSG00000101558.13	VAPA	Random forest	ALS mechanism
ENSG00000048740.18	CELF2	Random forest	encephalopathy
ENSG00000182890.4	GLUD2	GLM	PD
ENSG00000167755.15	KLK6	GLM	hydrocephalus
ENSG00000204103.4	MAFB	GLM	AD
ENSG00000198763.3	MT-ND2	GLM	Leigh syndrome
ENSG00000198695.2	MT-ND6	GLM, Rule induction	Leigh syndrome
ENSG00000148053.16	NTRK2	Decision tree, Random forest	encephalopathies
ENSG00000007908.16	SELE	GLM	brain ischemia
ENSG00000187554.13	TLR5	GLM	brain ischemia
ENSG00000177076.6	ACER2	GLM	Novel
ENSG00000171388.12	APLN	GLM	Novel
ENSG00000179361.17	ARID3B	Random forest	Novel
ENSG00000015475.18	BID	GLM	Novel
ENSG00000168014.16	C2CD3	Random forest	Novel
ENSG00000148408.13	CACNA1B	Random forest	Novel
ENSG00000134905.17	CARS2	Random forest	Novel
ENSG00000130176.8	CNN1	Random forest	Novel
ENSG00000111269.3	CREBL2	Decision tree	Novel
ENSG00000152207.7	CYSLTR2	GLM	Novel
ENSG00000080166.16	DCT	GLM	Novel
ENSG00000162777.17	DENND2D	GLM	Novel
ENSG00000116641.17	DOCK7	Random forest	Novel
ENSG00000183317.17	EPHA10	Random forest	Novel
ENSG00000103254.10	FAM173A	Random forest	Novel
ENSG00000022267.17	FHL1	GLM	Novel
ENSG00000257365.8	FNTB	GLM	Novel
ENSG00000141013.17	GAS8	Random forest	Novel
ENSG00000162654.9	GBP4	GLM	Novel
ENSG00000112964.14	GHR	GLM	Novel
ENSG00000181619.11	GPR135	Random forest	Novel
ENSG00000206053.13	JPT2	GLM	Novel
ENSG00000153822.13	KCNJ16	Random forest	Novel
ENSG00000120457.12	KCNJ5	GLM	Novel
ENSG00000005893.15	LAMP2	Random forest	Novel
ENSG00000226496.2	LINC00323	GLM	Novel
ENSG00000235049.1	LINC00940	GLM	Novel
ENSG00000205632.3	LINC01310	GLM	Novel
ENSG00000130592.15	LSP1	GLM	Novel
ENSG00000085276.18	MECOM	GLM	Novel
ENSG00000103111.14	MON1B	Random forest	Novel
ENSG00000179010.14	MRFAP1	Random forest	Novel
ENSG00000196091.13	MYBPC1	GLM	Novel
ENSG00000101198.15	NKAIN4	GLM	Novel
ENSG00000070882.13	OSBPL3	GLM	Novel
ENSG00000130024.15	PHF10	Random forest	Novel
ENSG00000173947.14	PIFO	GLM	Novel
ENSG00000128567.17	PODXL	GLM	Novel
ENSG00000133246.12	PRAM1	Random forest	Novel
ENSG00000116132.12	PRRX1	Decision tree	Novel
ENSG00000259905.6	PWRN1	GLM	Novel
ENSG00000170473.17	PYM1	Random forest	Novel
ENSG00000181467.4	RAP2B	GLM	Novel
ENSG00000163694.15	RBM47	GLM	Novel
ENSG00000143248.13	RGS5	Decision tree	Novel
ENSG00000162512.16	SDC3	Random forest	Novel
ENSG00000115616.2	SLC9A2	GLM	Novel
ENSG00000183888.4	SRARP	GLM	Novel
ENSG00000164211.13	STARD4	GLM	Novel
ENSG00000162520.14	SYNC	GLM	Novel
ENSG00000078269.15	SYNJ2	GLM	Novel
ENSG00000108239.8	TBC1D12	Random forest	Novel
ENSG00000065600.12	PACC1	Decision tree	Novel
ENSG00000119121.22	TRPM6	GLM	Novel
ENSG00000112200.17	ZNF451	Random forest	Novel
ENSG00000229180.7	RABGEF1P1	Random forest	Pseudogene
ENSG00000279948.1	AC008895.1	Random forest	Novel, uncharacterized
ENSG00000280893.1	AC009133.6	GLM	Novel, uncharacterized
ENSG00000227544.9	LINC03013	Random forest	brain-specific long noncoding RNA
ENSG00000260398.1	AC068700.1	GLM	Novel, uncharacterized
ENSG00000268170.2	AC073342.2	GLM	Novel, uncharacterized
ENSG00000263335.1	AF001548.2	GLM	Novel, uncharacterized
ENSG00000275620.1	AL121827.2	GLM	Novel, uncharacterized
ENSG00000260912.1	AL158206.1	GLM	Novel, uncharacterized
ENSG00000279117.1	AP001972.5	Random forest	Novel, uncharacterized

## Sheet: SuppTable3
Supplementary Table 3. NGS data of Spinal Cord Cervical from CTRL and ALS samples.
Note: The first column is the sample ID. The second column is the phenotype of the sample, where 0 stands for CTRL and 1 for ALS. Please delete the first three rows before using this table as the input file for machine learning.
	41
ID	Phenotype	ENSG00000274012.1	ENSG00000197971.15	ENSG00000276168.1	ENSG00000131095.13	ENSG00000198804.2	ENSG00000283293.1	ENSG00000251562.8	ENSG00000198886.2	ENSG00000123560.14	ENSG00000198763.3	ENSG00000198786.2	ENSG00000277209.1	ENSG00000198888.2	ENSG00000198938.2	ENSG00000198727.2	ENSG00000198899.2	ENSG00000198712.1	ENSG00000245532.8	ENSG00000120885.21	ENSG00000203930.11	ENSG00000131711.15	ENSG00000180354.16	ENSG00000099194.6	ENSG00000107331.17	ENSG00000156508.18	ENSG00000151914.20	ENSG00000168314.17	ENSG00000075624.15	ENSG00000124942.14	ENSG00000277027.1	ENSG00000091513.16	ENSG00000064393.16	ENSG00000173786.17	ENSG00000167996.16	ENSG00000130294.16	ENSG00000115306.16	ENSG00000113140.11	ENSG00000127603.25	ENSG00000047849.21	ENSG00000021300.14	ENSG00000060237.17	ENSG00000162734.12	ENSG00000135821.18	ENSG00000092964.18	ENSG00000197102.12	ENSG00000263934.4	ENSG00000167552.14	ENSG00000150991.15
CGND-HRA-01910	0	3179427	663785	1625634	920327	213415	745406	203698	124028	162770	109995	72624	264475	79209.9	70699	66420	45012.3	49039	55189	128489	62969	73740	45761.5	34124	39838	83474.1	49084	32725	69160	57008	80282.1	27121	33699	32760	66989.6	36671	41779	44573	33271	33314	36282	29320	32395	26381	31809	29918	22471.5	36720.4	38709
CGND-HRA-01314	0	1585793	634692	665529	566247	371231	254552	308094	256516	107558	151683	152605	147604	119228	109875	97113	87553.7	73961	87141.6	89630	50116	61486	53737	51722	48328	43097.2	59256	40239	48833	37156	43093.8	43286	29960	30370	36799.3	35710	27266	24524	44280	27893	27928	29408	26516	40173	28553	23369	32297.2	26327.6	21685
CGND-HRA-01382	0	2640637	777214	1240706	1275930	203468	756502	365345	165023	267460	86760.8	83594	271865	55071	64045	63951	54652.9	48099.9	64062.4	142884	78831	101111	53535.3	55042	53646	86457	58088	51042	68009	103224	83673	38986	40532	50024	47937.7	38246	51043	60659	35287	39551	43740	35788	37750	24499	35333	31257	32912.5	34547.9	39493
CGND-HRA-01182	0	1045777	769940	550951	614196	582708	424548	232403	351343	391071	193428	184783	87891.4	152524	199525	146862	141357	98877	21478	66742	70907	78253	84529.1	85569	42303	68620.6	51119	83901	49923	37936	45973.3	47141	43150	57350	46753.8	33474	31775	39450	22604	29663	37959	30017	40626	23734	38400	25074	13860	35437	19974
CGND-HRA-01967	0	1953723	1.43745e+06	886389	773589	690150	356341	357339	506301	261455	280507	239542	118914	206337	206705	175319	149148	145183	50292.3	87031	98167	92554	95987.1	75501	92066	67420.6	68815	106583	86334	70320	54845.8	48120	62023	80625	47442.8	51871	56195	57529	46817	55948	46668	46259	42631	45259	42582	36771	52052.4	44488.9	35216
CGND-HRA-02114	0	4557730	656919	2709513	658250	313960	717442	261836	195655	59893	138664	112204	505904	110069	123824	95826	82835.1	71190	372302	143126	66487	43109	42987.6	22930	32904	75952	33269	25438	111102	40437	141550	15803	25439	16560	87045	30414	23640	39988	46218	29780	25607	20005	29034	74696	24552	20829	85834.1	25674.6	33323
CGND-HRA-01959	0	1371517	1.29587e+06	532148	655225	724734	325465	378300	510713	113879	287595	260664	80952.1	198368	223762	223962	186689	170775	109664	69482.1	117070	71621	101811	52425	58541	46610.8	52639	54112	40405	57495	34802.4	48620	62352	34094	41987.7	52120	52458	36582	40812	56867	37770	43089	33713	23416	25444	28026	25673.6	15126	25975
CGND-HRA-01961	0	529530	502509	278473	350710	298580	236367	480845	176177	106082	91673.3	102193	68167.2	68836.3	89142	76367	69402.4	63177	90794	36416	42902	39711	51249.9	40079	39958	43765.1	49116	31654	36175	103724	47896.9	30986	37084	34603	24885.6	24910	45471	26477	27076	27743	19351	23937	16881	25830	19826	23719	14547.6	13537.6	20805
CGND-HRA-01942	0	780069	689045	393354	540989	365429	253055	278201	220499	165955	154680	130897	83816.7	117116	102565	99677	96030.2	77219	60047.8	48108	58999	83521	49110.5	64298	52702	43242.4	43073	48693	47977	42460	41369.9	44107	33441	40254	28024.7	44669	35363	29664	31724	29906	28063	30582	32487	15498	27275	33817	12024.2	27615.4	18476
CGND-HRA-01948	0	1652916	778459	566379	372470	857499	154723	276105	473718	34300	372995	261054	140030	278593	266946	212204	192297	172693	97678	28604.2	20888	31091	39892.2	34961	74580	20921.1	31458	26366	37728	58307	26407.8	17625	28518	31942	24655.7	40293	44943	23172	31591	34755	17191	24957	17870	33132	12607	19722	70937.1	12838.3	19758
CGND-HRA-01950	0	2033342	1.37528e+06	753374	1035507	1.06397e+06	219855	292722	590219	65508	390932	335636	129318	315438	300161	277424	213109	214564	113058	109870	40805	52548	82942.3	31404	83815	39945.6	38684	51800	59057	45648	43102.2	21429	49834	30979	39847.5	50432	43221	33253	37016	54874	34241	36604	31153	32294	19906	24699	67361	15198.1	31006
CGND-HRA-01946	0	546212	640365	258518	565556	421710	241799	417586	219905	204002	138602	126311	64845.6	111363	110343	97778	83499.9	79944	85666.4	65843	51176	101706	41240.3	57745	44964	58706.3	53412	52138	53016	84160	41674.3	46145	34883	45544	25431.8	41383	48183	32780	36122	29078	30345	30516	31269	25538	28900	38645	25968.6	28513.3	22723
CGND-HRA-01952	0	584548	639767	236470	724449	444989	231092	400972	266456	231351	153340	144887	63567.8	125765	118779	101792	98889.3	86509	78046	89191	56680	93199	52506.1	72811	48213	48602.7	64255	52734	55494	56608	31389	51654	40423	47975	28479.7	43460	42045	39171	39191	32651	37527	31910	33877	22404	35360	33814	15689.9	31077.5	23266
CGND-HRA-01954	0	1063917	553535	471573	471494	292702	318204	241952	188976	121201	122189	120080	124419	110644	96989	86147	80477.4	62611	49267	76804	56028	66725	47172	52555	39222	57664.4	43003	29252	46068	50821	44275.4	46734	31899	39931	34947.3	35410	31772	27458	30059	26903	25993	24602	21670	24190	27350	28767	21116	27885.8	20685
CGND-HRA-00881	0	1560917	562689	758244	505277	352919	268881	232341	238885	90531	178112	131823	159012	108296	114993	104961	87925.7	84784	54846.8	68839	59093	39230	58642.6	29775	51368	37836.2	35755	35075	28575	35243	32818.3	26742	37304	28209	27452.9	29031	32237	31512	25587	26433	19760	21335	16856	19280	20700	19053	32777.8	13106.7	19408
CGND-HRA-00814	0	2255763	744332	994015	314439	513416	405823	231873	332861	90756	205135	175532	176882	157737	136876	149049	131489	118201	99659.6	38434	84058	37851	69896.7	32193	59312	35984.3	37063	36520	23201	20216	39051.4	21740	53080	25689	28523.3	34309	32603	16532	23291	30459	21986	23917	15439	13226	19559	18902	36584.7	10476.3	16132
CGND-HRA-00829	0	1057946	390990	503938	579501	378306	218968	330436	240439	109263	145676	129802	99188.2	116649	114649	89277	92266.6	84062	104977	62142	49007	41371	38597.6	42839	52476	31689.6	37246	26438	30327	28382	27076.5	31001	34474	31957	24612.2	28203	27936	22514	30462	22682	19763	18484	12528	27406	23185	19896	19449	22949	14006
CGND-HRA-00837	0	1640200	738518	839601	440434	462177	286165	235994	304988	193077	202885	179794	152741	149340	139819	134062	116674	111316	45181.2	33978	49506	53585	49159.6	58556	59905	38740.5	36978	59918	40583	36870	43403.9	45779	35209	44540	26513.5	35370	33051	21960	22739	28533	29318	27353	27446	19732	24824	22754	29644.4	25134.2	15343
CGND-HRA-00847	0	1411538	576980	704961	469200	360663	294818	278324	222360	195752	129024	115558	123133	102353	108876	87826	88013	76451.9	60072.3	52101	47735	56837	46116.6	49403	52585	41220.1	42443	36183	50260	18332	42229.6	40252	34838	35492	27125.5	33042	24975	25926	28333	23055	26667	23857	25707	27339	29946	21929	21702.7	23084	16980
CGND-HRA-00967	0	4227825	1.43105e+06	1844851	1536810	1.17377e+06	730421	716253	688674	352464	523794	405963	499044	449965	449995	349433	312691	271365	112578	174331	196083	208304	103223	137679	145442	90041.2	129186	108977	121322	57892	164047	114367	94999	119490	61294.9	126061	97945	59650	99842	64959	62908	60521	53851	60789	80725	83240	103563	66738	58570
CGND-HRA-00933	0	3423721	1.08497e+06	1677496	1090964	977060	824374	668794	590697	434395	390666	328432	354923	305669	300187	256590	261238	204686	85716.4	115724	168709	191567	86727.9	160481	115508	93546.7	108277	97732	102721	52270	126847	117380	74590	98325	58866	93010	80006	48044	76710	49689	51973	52446	49985	45845	75813	78376	71038.8	67810.9	44842
CGND-HRA-00923	0	5549910	1.40222e+06	2677271	2204462	996997	1185634	1145075	655325	290951	380389	419775	536508	318434	266419	269853	240701	234403	487535	321939	178835	164487	140861	121721	150693	182842	134479	65064	120600	180028	170910	104237	118784	71607	129818	100037	100827	103651	92804	78353	71724	78566	73121	64354	82515	69467	100731	40485.3	98798
CGND-HRA-00941	0	5409417	2.42266e+06	2562615	1491707	1.0177e+06	839391	509392	635115	387538	398263	377937	432032	301298	296495	283859	237380	237095	115813	154730	134866	157932	146278	121366	157716	87897.5	95018	137289	106132	85633	164223	114149	112487	104169	79292.1	102866	82535	81108	65347	90662	89151	79557	80877	30218	55849	60646	97982.4	60582.7	66247
CGND-HRA-00946	0	4827737	1.91969e+06	2148026	1584093	1.11399e+06	987879	628471	667994	395445	425511	332497	448627	355948	338834	273419	266738	217205	104340	188653	170106	143192	180751	117785	164590	119331	109931	135772	115206	93260	135475	95326	102528	112065	107292	86509	76692	84412	66812	75546	81140	69847	63149	61482	71928	59392	81965.3	67056.2	57295
CGND-HRA-00907	0	4183186	1.60822e+06	2014185	1562532	629965	1003981	619658	352629	348694	256951	252206	476686	205392	182128	156508	139895	121738	264760	237435	126783	162646	111659	109742	177574	97170.1	109159	92376	114823	114872	152892	99657	77757	97405	89483.6	94143	73168	92984	76446	74773	75342	70793	71071	59309	69543	65444	87100.2	65992.7	77516
CGND-HRA-00591-2	0	2816010	1.11908e+06	1208452	669515	445149	633261	168399	245286	201460	151813	140119	235584	117302	145021	97898	91204.3	66636	32891	100695	67192	83315	71901.8	68462	68370	66441.2	41307	78269	68352	38991	84995.4	48156	37102	59246	55529.7	45904	31640	43156	23442	34305	39927	31614	44305	25222	33274	30798	27550.8	43484.4	26831
CGND-HRA-00790	0	245382	329180	136520	310433	300777	71932	289687	176226	182579	55160.3	84959	48008.3	75998.1	71504	66007	49948.7	42351	71879	36239	61965	63560	41762.3	51308	33852	37860.8	44498	32686	30577	28882	4024.95	38821	22799	26600	19956.1	20844	20290	27706	24205	17370	20821	19598	17889	23127	25053	21753	1324.37	22108.9	15882
CGND-HRA-00798	0	690283	917513	391287	447421	724650	116031	261836	585919	47832	217802	286733	99305.6	242889	156718	221520	145968	129422	85948	42691	116206	32412	111932	20251	19772	67812.8	31634	59530	23847	52300	6736.97	8360	39853	10203	40318.5	15185	30765	28681	20953	42443	23332	20638	19020	12135	13170	14133	4863.33	5969.16	29440
CGND-HRA-00270	0	287637	616600	154926	458427	558092	68207.4	466330	337937	283496	140181	155669	56155.6	176648	140299	117204	102374	99160.9	132694	41394	95308	78851	86133.7	65856	35731	48496.7	66880	71392	29389	36811	4520.6	47206	32566	34131	28591.2	29432	31212	33652	44608	24739	30541	33762	35186	44166	29982	25919	1910.9	29776	23582
CGND-HRA-00268	0	531068	1.75862e+06	243322	447833	961387	138209	199742	645950	179318	340619	339653	53031.7	432704	224985	223157	213080	207304	52820	35803	209585	57773	200515	39709	23151	64469.2	45978	83427	25566	25734	6001.12	24236	55738	29107	58099.2	29020	34594	18320	23223	58696	28327	36109	30537	40505	20128	18508	748.93	20839.4	19153
CGND-HRA-00269	0	55098.3	780487	26537.2	667857	678440	15089	512221	416849	309174	149713	204563	7551.36	171810	155860	173743	123007	102264	66779	96246	136773	116337	104876	75602	43199	53489.9	95662	75088	41932	74702	491.93	40722	51272	39160	43950.7	35757	45694	65840	47666	37462	35112	44571	47114	25776	35905	30470	161	24155.5	27665
CGND-HRA-00754	0	449335	783701	223922	547937	627833	101669	239809	355265	158965	131197	175690	84583.5	189023	166058	139033	106911	102728	95401.2	57898	75145	57109	70834.3	43919	49678	46883.1	47900	55798	39570	31790	7779.08	32522	28549	35919	32912.6	24901	21049	32954	30020	31141	30241	28408	27103	34979	23019	21638	4100.94	28393.8	29359
CGND-HRA-00271	0	245972	704357	181490	800775	426251	116133	301400	287062	349025	98718	136035	42015.7	124236	108834	104700	74969.2	67950	54665	75571	106888	117709	61698.9	110098	38316	63192.9	72171	69930	48056	52837	6133.54	72315	46165	48254	36870.5	37741	35927	35669	35296	36011	44598	43165	48546	24718	41156	33834	1733.45	47170.7	34202
CGND-HRA-00479	0	373564	657991	181482	433477	202728	114817	158630	128825	143182	75434.6	63663	62475	62224.4	57361	51533	29540.1	40012	32981	37426	60243	50340	49023.9	36262	29678	32234.3	34971	56118	21532	31746	4271.33	27380	24760	26306	20085.4	19995	24555	21583	19573	26968	23923	21388	24871	12239	16857	16041	1780.57	20512.9	21880
CGND-HRA-00771	0	2372024	797494	1316512	706781	484830	341907	240800	292332	151177	128177	149412	197868	116684	151728	93541	115884	112573	81257.5	72853	58179	73321	50383.3	59809	58357	46381.9	35461	47158	52184	21210	46095.3	48266	33442	35379	43864.4	41066	31428	28218	27420	32354	26559	27253	25847	35833	26168	26009	33050.8	37594.8	22829
CGND-HRA-00781	0	1559289	411329	890361	462970	202559	328555	322077	142012	131086	94516.1	77138	147313	70591.6	72554	62397	61296.2	48018	140413	84521	34503	60971	36378.4	52447	47523	38019.9	52754	25286	52810	31290	42789.8	36627	21902	31123	34063.7	28014	23936	33591	39043	19550	23153	20778	22587	76130	31107	22513	41296.3	27600	23936
CGND-HRA-00804	0	1356133	450266	691574	538390	189817	286365	282901	125147	156573	66600	73888	118233	49176.7	51915	49546	47589	39202	120725	70485	36927	63055	47053.6	52853	57469	43134.6	42324	27600	33702	44794	36582	37811	28642	28513	29345.2	31569	27153	37644	26229	23506	28532	24310	24563	21446	24914	21618	24705.5	18241.1	19036
CGND-HRA-00670	0	566976	815420	320728	846922	485884	191694	475270	324725	231744	165309	161512	106915	145271	134165	107786	92482.1	105883	121706	111724	129424	101043	75434.7	73695	52678	84537.8	77529	65113	73039	46931	12440.7	59173	41151	51697	61746.1	53527	40631	48460	52911	36241	34254	38988	46507	53717	40864	36259	3673.16	46430.2	54180
CGND-HRA-00645	0	539433	742224	235012	312029	250841	147900	322867	281320	85027	185600	129759	54951.4	122997	69851	95428	61152.3	69056	106647	50807	115740	62815	73769.2	35404	47305	39236.3	47884	29383	29504	34803	4124.94	46770	36493	27386	46906.3	34790	30224	26949	30059	34261	25317	28699	26772	13764	18529	20125	1292.01	17978.6	31523
CGND-HRA-00230	0	699228	552276	354079	701723	308959	278814	523889	237111	401834	100094	124103	63592.8	80719.5	95644	88167	76144.1	63819	65035	78650	71065	116782	58502.4	99550	27947	58824.3	80146	60597	44563	64203	23108.3	67119	38353	39099	31690	29390	38662	52069	39050	27186	35081	35341	41134	23217	40414	30528	4786.84	37433.2	25759
CGND-HRA-00049	0	846855	869400	413200	858516	592567	250322	527051	427973	305971	194385	216456	155158	175610	177594	123578	152554	116292	240030	120341	142045	173315	99022.5	99545	47182	101021	81040	55256	67038	57380	15027.6	54592	51289	48521	69006.9	44614	46079	74232	53561	46542	48375	49946	54146	104774	49673	47756	3464.9	61488.3	61874
CGND-HRA-01895	1	3354022	909129	1157460	1370995	344753	842609	287602	230978	202016	137932	155358	241910	96450.9	110248	98520	91247.6	72290	60047.4	177228	74739	101113	69375.2	70467	47566	114820	64182	46967	95218	107785	94331.6	38959	44306	43374	79449.8	46296	55472	65365	43205	46968	46422	39110	48699	45268	41302	37732	31186.7	41835.1	49532
CGND-HRA-01900	1	2952137	509367	1630111	1364060	240954	982497	322609	200293	239137	87201.8	106274	269522	58745.2	82642	73622	65162.2	51948	34393	178972	71003	102135	54717.5	70965	39212	121267	71489	38370	76851	120625	121846	35677	40201	47353	63808.6	33731	50103	72703	39578	33117	47568	28691	40752	34829	42215	36121	61762.7	38019.2	37814
CGND-HRA-01905	1	4149505	706181	2210445	1511226	295820	1105642	301444	201310	222957	88210.1	113704	313584	73103.7	113136	61072	64803.8	75942	48658	161225	75934	115188	53006.4	94889	54832	111205	69120	40296	91920	137317	101387	54548	44792	60332	68038.4	52777	72309	69643	42894	38156	55636	37286	42154	37487	45134	42709	51562.3	49076.1	51192
CGND-HRA-01915	1	3222164	285756	1693472	884065	176677	1323899	390743	137134	114559	73229.8	87294	317393	46792.8	73792	64863	51389	37068	68658	146437	31795	71461	23677.5	41939	24110	136255	52366	17369	83967	226784	119820	20510	22596	25450	51185.4	24398	72128	56616	30818	26235	30646	21636	27897	39291	30531	32015	48715.2	31795.6	47388
CGND-HRA-01322	1	1454966	381263	814780	864650	214186	352255	366279	173282	154547	72573.1	88398	145008	55120.2	69594	52786	56995.4	50155	124471	124477	49455	81996	40213.3	63208	32716	62236.4	71218	28266	62775	51357	52442.6	27140	35851	32116	40822.6	31007	33196	39575	53715	26688	25847	29068	26648	86016	38500	27622	30084.6	40396.2	31919
CGND-HRA-01376	1	1470186	627905	830847	1046319	249718	456401	230529	159617	247088	85521.7	96574	124732	68321.3	71573	65637	60890.3	43786	53217.7	96132	70623	82883	50988.6	76429	65264	57270.5	64562	43876	58662	51122	43680.3	52275	38481	55215	42924.9	41822	41452	43173	36576	30308	42460	33266	32535	41967	39970	33221	18215.7	43485.3	28072
CGND-HRA-01385	1	1357276	296574	736570	929894	142801	416581	278538	88728	136589	38937.7	52315	141783	28045.2	37158	28742	30927.3	22011	46058	103985	40758	50798	29689.4	51388	39385	54149.3	46140	24789	43054	60428	47537.1	25495	30304	35756	40642.7	27229	31527	35056	25915	19406	26778	21797	17091	20798	30117	22102	12656	30591.8	24230
CGND-HRA-00734	1	1578771	437549	775538	813626	374636	529066	342245	220023	175339	129199	123732	196557	89934.2	119098	95096	81681.6	76523	40847	111954	86559	99345	46086.1	54291	34381	64653.3	61795	32603	53000	49210	61495.2	29319	40853	33482	33648	42369	44421	40057	40270	28847	25370	25490	27346	28883	35256	35799	27394.7	28543.6	26155
CGND-HRA-01176	1	1775872	352148	876693	1013236	270376	591856	351811	209117	191136	91831.1	106432	181596	69921.6	84508	74349	77101.6	54447	76108	120438	55345	86111	46973.6	57735	22017	65280.9	72297	31295	66758	57865	73309.4	26982	32339	26244	40787.4	28692	37870	43077	51644	26768	30954	27037	26938	47991	41638	28614	28678.3	41698.8	25906
CGND-HRA-01281	1	1549636	643408	763799	1012532	219428	365007	245958	142710	225489	71288	82905	163679	53607.8	70213	54107	48751.4	43503	32295	98454	44279	85834	44005.9	69603	46448	51290.1	47042	49385	53982	53979	50355	36347	39368	45340	33067.7	42175	37487	48837	31113	28416	40827	31599	38806	17298	32524	29484	22845.1	42057.6	21582
CGND-HRA-01920	1	3534419	690754	2138426	1356098	296962	945982	161965	210066	219330	101688	117146	418147	75018.8	96503	76818	70608.4	62514	24375	142284	59831	105761	48942	71591	41381	100949	55395	44961	81288	75932	120728	46026	41291	50543	62106.8	44300	52078	55671	32173	38210	51343	32897	40198	28963	41484	36300	46412.1	45509.4	36866
CGND-HRA-01397	1	1658215	108792	940644	787444	121304	362789	229611	108251	64771	41891.6	60193	113203	24799.6	41588	38507	39956.1	25573	50870	111572	31368	57359	23961.5	37871	11249	76619.4	45436	7895	47304	57256	51955.2	9331	23202	14766	54179.8	15058	25483	29282	26228	17787	13633	16610	16456	36406	26942	19164	52324.9	22691.1	20996
CGND-HRA-01401	1	1224959	184810	597137	665365	192068	255653	222092	125910	77555	57127.5	69617	99931.5	42933.5	67391	40332	50556.9	39607	56437	88854	32236	47691	24299.4	31523	17457	46835.2	39113	13255	46592	33732	35815.5	11447	19450	16253	26729	16630	21726	28859	29464	14150	17578	15220	14130	42658	23012	16265	37145.9	23833.7	18001
CGND-HRA-01405	1	1924358	246323	1084146	450720	152926	359217	223754	160665	49500	60934.4	71888	172845	34224.8	48095	54854	52340.9	40469	69577.1	82704	46035	39256	34081.3	22680	15069	57474.1	29713	11848	26098	64323	37288.8	13708	21250	9430	47552.2	16557	21776	37850	19828	15963	19355	17310	16525	23174	16094	12315	22574.4	8652.55	21480
CGND-HRA-01409	1	1676902	189555	885789	569000	105804	309003	259201	83752.1	72214	41656.3	44747	137690	22041.3	36878	30510	32730	21891	104866	81604	35800	35488	24012.5	26428	13657	52324.5	31365	11015	27678	40908	41835.5	11849	18521	11729	39010.6	15595	20759	34815	21811	12746	18638	14390	14785	32935	18840	13799	42149.9	14356.8	17730
CGND-HRA-01417	1	1412491	230414	788053	596418	192374	347822	189242	120708	143910	55791.6	59673	141347	43109.8	59614	45928	48448.2	37355	22844	67029	45081	52327	29988.7	48057	19809	52431.6	40582	18799	29872	40963	38957.3	28346	23352	26397	31853.1	19465	25824	28550	21556	15733	21365	16214	18375	13907	24812	18583	40407.1	19054.1	15515
CGND-HRA-01431	1	1707403	268352	1047834	698511	183445	550005	87213	120752	157872	50863.5	63538	186532	39200.4	68285	49197	52621.3	43567	8889.68	89239	66204	61989	32426.1	44093	16343	56941.7	35351	21964	34154	42827	36967.3	25028	22706	23044	34679.2	18479	29195	62780	17608	16117	28407	16816	23516	23343	28794	18640	33061.7	21070.6	21181
CGND-HRA-01426	1	1592074	453119	780794	589173	236880	329596	218647	161880	216716	81546.2	80904	130945	58880.5	69876	59282	63038.8	47150	37922	66661	41067	64538	47837.4	57940	25997	58678.4	47971	48051	40143	42922	51028	33952	27336	28547	35106.9	25523	26511	38863	24320	21375	28919	25836	33250	16045	28651	22260	21873.5	22725.5	14514
CGND-HRA-01439	1	1922716	563146	839164	628042	533823	297349	177948	302838	184438	126850	143450	100993	109262	148843	105549	130835	112503	32071	57971	60636	57374	46605.4	56921	34740	46571.8	43053	43037	36582	25225	35330.9	41504	28971	37645	40376.5	31279	26767	28645	26234	20691	25214	25176	25177	24804	24266	21919	30186.4	32837.1	18382
CGND-HRA-01306	1	1475571	488074	666308	916199	307626	367723	294874	205164	171751	99724.5	113841	181072	70352.3	99197	79156	71215.1	68542	78812	95068	57447	69065	45061.1	56533	41529	45570.6	56737	34537	46591	46046	43546.7	37514	34137	31634	29906.7	38887	35519	36131	39384	27700	36980	25408	26042	32386	32563	26433	21563	27732.4	24046
CGND-HRA-01477	1	841075	379742	399250	499145	365925	167796	291425	242258	82095	122248	147413	113595	76161.5	110214	86705	90345.1	70975.9	85755	89452	40950	61029	53291.8	47829	23191	58415	33452	27144	39118	32387	33883.5	17528	35178	16539	46915	22211	27276	26901	22697	23726	22493	25436	20609	32075	21586	16843	26792.5	15646.6	14844
CGND-HRA-01483	1	535038	216962	303518	418284	186579	177184	260003	109927	81026	47443.7	60374	54222.8	35764.8	58926	33821	40878.7	33807	122112	72216	29835	50841	28310.4	34935	21423	51458.2	32498	12239	40760	24161	22843.3	19176	18703	16797	39800.1	20027	17541	20418	19730	13876	16742	16198	17419	33840	20095	17036	11262.9	20580	16312
CGND-HRA-01489	1	595979	32406	497261	810411	87171.5	218202	299796	71361	29720	30040.6	42027	55368.1	17462.5	29855	28049	26434.4	15704	54524.1	115381	20934	50743	17570.1	28222	5169	55630.4	47950	2772	42439	52813	31713.1	3933	18292	7149	38790.2	10570	22000	30441	25626	16310	10017	12530	13010	33044	22324	15247	15362.3	16990.5	13261
CGND-HRA-01495	1	490772	213758	295579	319533	152215	128110	258185	111654	82556	59615.2	58143	40259.1	37381.1	50260	41581	38942.1	31692	54207	47751	27531	35920	24498.1	31409	17045	38266	34117	19625	27555	25569	17763.1	14490	15377	15059	20508.7	12861	15871	19835	23236	10724	12831	14713	14376	22430	15914	12416	14769.7	14220.1	10191
CGND-HRA-01389	1	1395404	173127	749996	836571	121418	428315	247696	77045	97598	27862.3	51278	124724	22126	35599	24853	23769.4	20020	40210	117761	24105	53713	20288.6	42316	16264	56246.8	44323	15197	49574	64983	46437.3	14409	20392	19176	28549.9	17226	26663	39185	25849	15208	20638	15373	19552	22612	25822	19273	20232.4	23728.1	18691
CGND-HRA-01393	1	2241905	549932	1228186	968269	161599	561708	370397	128865	192248	68778.8	80295	227883	49480.6	49436	44678	43118.9	34768	217683	162924	48808	78500	40028	54825	37663	75704.3	64952	24193	85863	31925	60933.7	40969	28113	33232	58435.2	40207	34586	43309	56407	27536	35817	27038	37068	121837	36552	29017	42874.7	50043.5	43499
CGND-HRA-01454	1	1513677	253855	799854	344984	210403	324682	173444	144288	99263	76267.7	63561	232529	52206.7	69221	59759	64960.2	48357.9	71892	45087	54388	33759	34371.6	25419	13092	56974.2	28731	14019	29865	31391	52407.6	16883	20065	12859	33213.6	14257	19164	27662	18606	12371	19916	16731	16245	34056	18083	12293	18189.1	12768.5	20504
CGND-HRA-01462	1	1987623	248102	1010019	786935	141122	479933	254185	126244	146523	49693	56913	199236	30847.8	40783	38806	42757.8	32688	62461.8	102000	44220	52258	30511.4	35893	16572	75861.1	46417	23064	38376	52203	48366.6	20672	24134	20488	42664.3	17203	25763	39469	25352	18618	23794	19400	22296	38993	31976	19853	32697.4	29578	30118
CGND-HRA-01470	1	1179486	150734	489804	331058	154858	262704	248204	109428	34584	69911	69642	81504.8	61672.5	91904	57800	55922.6	42578	101375	82314.4	35457	44735	20066.6	14830	11534	54059.2	33207	13141	42558	13331	36693.4	15433	9700	11037	39112.2	11554	11356	32569	16288	10212	10832	12089	8877	40140	20773	13188	46043.4	23532.4	13569
CGND-HRA-01538	1	573389	260654	348992	335354	200312	215584	256278	126975	114415	65795.8	59220	63170.2	48038.1	60844	48264	52262.2	34672.2	42758	48151	41695	39150	35428.1	27345	21423	43518.3	39373	23348	29357	24174	20824.6	18036	24474	22977	20184.6	16530	22447	17576	22667	13187	14006	16752	13242	19833	19552	16219	19258.3	14341.3	12270
CGND-HRA-01541	1	694763	183427	401675	664476	119447	262277	290933	109640	88564	40971.6	55880	69164.1	24092.4	38895	26827	38232.6	22859	85270	104610	27985	56940	26759.8	41155	15923	52128.9	43479	16775	37202	47637	33895.9	12228	23577	14814	38064.7	17368	26094	30736	22782	16376	19736	16489	16462	24529	21680	16562	14020.5	17389.3	18770
CGND-HRA-01564	1	928449	180451	653699	531007	138952	442075	557617	94149	104171	36530.3	61045	85877.2	23103.6	38904	35927	34244.6	20917	98951.2	101843	25082	78485	26861.1	37148	12913	108614	50258	13639	56841	68236	40967.4	13421	18363	12599	56707.3	17634	26191	31310	29274	15240	17277	19903	22934	107863	28545	20527	18651.1	23412	33659
CGND-HRA-01582	1	1386445	219960	786608	677191	190441	399758	293891	156510	93643	60316.7	81370	99318.6	39913.2	58956	52061	53300.1	37581	71591.3	88297	27144	48462	31605.1	33961	18871	74789.5	42245	15625	40390	79604	39210.2	14439	21582	15433	44434.4	20017	30722	25938	24537	19108	17895	19557	18926	35845	23453	18554	17545	16999	22253
CGND-HRA-01610	1	1446075	472390	685949	1013413	406310	504212	523678	295180	241495	110471	145168	120303	83511.3	133457	66703	106905	82680	188834	152269	83757	122855	51108.8	107683	46024	95014.4	83033	46858	86665	55236	44994.3	54843	35005	48568	74889.1	43880	46189	61335	50867	27264	39887	34472	34734	98560	55246	40105	32283.8	63278.2	29595
CGND-HRA-01631	1	697650	398466	275812	474533	139605	197179	428004	142421	178170	68746.5	86271	55749.9	38729.3	42284	36569	54791.7	28092	142366	82057	33587	66966	41856.5	70255	24900	46389.2	52736	31203	40049	36643	12919.4	38711	23688	23836	25005.4	23255	25419	46921	34364	17026	23279	24646	26352	43630	29218	21050	4659.73	30563.1	13067
CGND-HRA-01638	1	1015069	452087	488324	548210	179622	222095	322868	140321	162817	76339.4	78032	95054.7	52608.1	64184	55667	59774.8	37400	57840	76162	36054	62089	38145.8	50571	33246	37678	48170	41439	39492	37552	31484.1	31198	25239	27625	23764.7	27790	26321	37723	26498	20182	30508	22280	29640	13222	24435	22345	25230.6	26012	15802
CGND-HRA-01501	1	586264	222019	369979	523072	203358	201029	271530	141122	123962	57217.9	73004	55507.7	47808	57076	33351	47397.9	39590	52564	83458	34474	63591	25730.5	50645	24930	53600.9	45310	22023	39815	38604	22302.9	19522	24564	27387	35154.3	20499	23414	26900	23853	14216	20796	20264	16931	19335	26139	20033	6601.11	23931.9	14757
CGND-HRA-01507	1	848652	229244	397206	374344	107628	251262	298861	82895	104172	40394.9	45969	75699.4	23475.7	31720	31817	30546.8	20999	57565	52147	24153	41574	23494.1	28534	20152	41947.4	36774	22699	24914	51102	24497	12663	16650	15520	24405.7	16084	21579	26614	20988	12140	19382	15747	18368	18993	18840	14208	13804.2	10837.7	18750
CGND-HRA-01513	1	627504	291838	387718	429782	151822	212296	324641	130683	89782	46537.6	51234	60854.3	29155.5	42982	37687	44392.5	28436	265627	61589	32321	40240	28843.9	28392	11854	37705.6	35105	24719	19411	34743	20630	14871	18341	9425	23561.5	15648	23215	24678	26490	14753	17003	16949	18522	24633	18900	11990	9040.09	11025.2	28953
CGND-HRA-01519	1	870070	210512	528387	458256	178925	346463	278827	144543	119054	57905	69565	58938.9	34731.4	60620	46398	50610.7	30407	65345	54128.1	29533	43436	24609.3	43733	16489	57179.3	40318	20411	35429	52970	36762.7	19986	18117	18554	27496.2	18221	25318	23759	23046	13336	16512	16777	17931	30708	21723	17306	16776.3	22018.7	15914
CGND-HRA-01526	1	766902	216967	552904	624833	139752	290321	367397	106327	155641	42815	61107	66863.2	29253.3	44829	33266	39369.9	24537	61717	110605	34763	72334	29162.6	56426	19041	73209	59348	22931	50244	51313	29090.2	21843	25261	24668	38503.3	17538	24791	37842	28792	15467	20156	22028	21770	24531	30232	21992	21860.9	23448.1	16328
CGND-HRA-01534	1	525331	183552	346391	471929	95620.5	200376	227045	72596	123303	33539.5	41855	43480	24058.5	29635	24029	26756.9	17753	30076.2	55674	23832	47578	25108.1	42800	15819	39817.9	41505	21154	28950	38385	17001.8	18769	20189	19223	20952.3	14958	18576	25843	19639	11834	17678	14999	16259	13904	22832	16068	12748.4	19604.8	11307
CGND-HRA-01530	1	627727	136332	363668	581122	163153	213829	242524	113996	97385	49279.4	60042	52359	35614.9	54999	45906	44310.8	29566	28932	81486	30485	61645	24192.9	41773	12701	56403.5	46828	14365	38650	42341	21153.2	16384	23249	17421	25059.5	15960	23364	29980	25160	13516	16017	14816	16819	17427	24013	19237	10291.3	20635	14446
CGND-HRA-01446	1	2573861	303411	1312653	985012	162783	506810	306744	136349	153665	66188	69212	260523	47356.3	55648	44377	55790.5	38307	87300	108403	55440	56929	41529.2	36904	14268	75346.2	47674	30011	54753	40864	79225.4	19020	22164	18493	51968.6	17736	26213	48238	29902	22789	25999	19681	29404	70883	26705	19999	59904.6	36360.4	29829
CGND-HRA-01576	1	1105688	518134	655701	850223	236559	309204	492219	190090	249497	86927.8	91713	80208.2	59433.1	65492	64509	64689.9	42638	111562	161026	47640	97264	50791.1	85387	36865	74979.2	76217	48649	60022	54744	30553.9	38142	32080	30943	53777.6	32949	36377	46676	43096	27598	34319	35629	44248	28814	39014	32006	26525	35459.1	25340
CGND-HRA-01588	1	1681188	325338	775687	759779	232408	444152	460179	155705	154247	89604	89974	108244	44105.8	77830.8	64324	63899.8	42786	150869	155327	36054	88495	31623.6	65767	24799	90336.8	58227	23872	54071	76559	56486.8	27288	25254	20924	48920.4	23143	34863	50001	35989	18398	28474	26830	28764	38312	34491	25762	36143.9	28627.6	30099
CGND-HRA-01594	1	1568867	425761	825057	607933	236203	413994	328182	183412	148469	86284.9	92075	116435	58870.7	77396	62772	73100.6	46165	163127	85539.4	39572	58215	42221.6	51611	29319	55475.1	45632	27101	31830	59917	56166.3	37189	23142	19364	38457.2	24732	31007	42618	27740	20996	28825	25215	29994	23259	25247	20775	34290	16852.1	26940
CGND-HRA-01641	1	1113583	397331	505787	695168	265888	276312	364244	191250	166211	93939	110164	98970.8	65941.6	78199	62140	73057.4	55081	89308	112750	50512	76749	42015.1	61331	35771	71447.2	71490	32746	53448	37565	29340.3	30430	35779	33882	39784.2	28890	32496	35679	43318	21856	27098	27152	21780	56764	33823	28348	31135.5	30257.7	19999
CGND-HRA-01647	1	1445933	257342	721165	546010	196541	425532	311566	139638	121553	54004	69968	137326	40806.7	64844	35612	52074.8	44725	172289	73765	34932	38837	32253.8	31781	26985	65651.4	48701	13457	38556	48966	53806.4	19137	23960	19604	37928.1	20610	30387	35599	31861	14581	21796	18650	15903	51305	24088	18989	29701.5	19563.3	25219
CGND-HRA-01660	1	1464299	224517	794692	733098	199679	424356	372779	179980	119826	62916.4	95669	109888	46785.8	64131	64415	59573.2	42288	69871	120917	30837	64966	30233.4	49690	23010	66503.6	57304	19355	50855	83314	47467.4	21594	27243	19375	42696.1	24637	33074	41313	33666	18934	26125	21350	25581	22141	31738	22343	24397.7	22170.3	24879
CGND-HRA-01985	1	2814942	260336	1312616	776563	346097	1015929	400990	253320	90510	106088	126392	174720	77481.8	117077	87994	96297.7	62212	111849	81274	41094	56051	35528	35463	27269	105046	47292	20968	44289	94259	139190	13520	32140	20324	46707.4	21594	49438	29372	28426	21177	22465	22301	16355	58074	23572	23195	79296.8	17610.3	31703
CGND-HRA-01547	1	1791307	365444	889682	671542	198066	406345	352295	148934	134177	103406	97437	104036	66248.8	64855	72528	65300	46739	172472	118779	44789	67666	50046.1	46693	25189	69353.7	51628	20501	31137	71850	52249.1	22629	28517	17548	48989.7	23563	33395	45075	29528	24175	32022	26260	29216	24952	24001	20375	31821.7	18928.2	25526
CGND-HRA-01553	1	2111257	459511	1191638	1277296	427351	560246	460793	288910	69678	122056	142473	172722	84341.8	123142	71685	112095	81659	121470	138242	53948	62596	55596.1	38916	19951	142727	45523	32114	58625	67568	76659.1	13086	39918	13185	107295	28186	40688	41269	33013	34222	30827	26766	22856	52072	27988	24560	47755.2	22868	46626
CGND-HRA-01558	1	1571856	420697	788606	966258	214889	376883	327112	197691	171788	84915.4	97035	103890	52434.2	54426	60083	66416.4	46709	61041	129481	48172	77892	44056.5	64653	32990	60422.5	63583	28458	45776.9	64595	43310.7	30945	31555	26830	36849.8	30394	37120	50441	39505	25344	33402	29086	29845	21350	33096	27668	49597.6	29125.8	21556
CGND-HRA-01570	1	1987000	255954	1161599	563599	214237	891003	402953	162990	116306	63687	80095	157599	43777.7	78599	62585	67620.7	37994	114100	107060	22537	64390	24654.3	50283	15689	108283	48555	17729	58500	111051	98753	24907	17858	13938	51962.1	20344	39700	30443	27104	15856	19066	21069	23745	51750	28633	21965	49296.1	21762.8	28922
CGND-HRA-00679	1	3646003	890230	1747027	916419	393224	814788	199291	287240	134172	162869	147631	332604	119837	140325	118904	92860.9	97359	60558.6	88552	89252	51553	68223.3	38237	52171	73258.6	37154	51805	39474	68991	95116.9	30054	46601	34805	53253.8	37905	42774	31193	22765	40970	41636	28644	29360	15401	24784	21468	27440.3	20524.8	39453
CGND-HRA-00682	1	2221729	501349	1223557	862637	370866	484931	352582	245140	120573	134202	130541	227324	88057.3	105195	101476	96602.1	86610	140232	86202	66989	53258	61444.3	50689	52430	57061.7	56386	31177	36947	69506	69692.5	37185	45915	32408	45367.6	41776	40371	56758	40300	29327	37370	30473	29049	30583	30737	24601	43402.1	17877.2	20438
CGND-HRA-00749	1	2946611	565189	1837136	1451457	348154	639972	255110	271188	148009	139364	163880	357092	94599.5	100617	93548	73004.4	80645	75595	186458	63725	99392	49802.9	33663	55205	92443.8	55017	28462	105470	48400	108922	24553	43653	32724	73399.9	55504	49085	47668	40578	38404	36931	33926	32983	42188	40367	38223	53085.9	37790.5	28543
CGND-HRA-01665	1	3029113	829582	1299105	700889	201917	781468	123972	123901	151557	80123.3	67372	303992	61434.9	76227	65366	55441	44882	19942	85408	64503	49734	40509.8	45452	36470	85869.7	31764	43826	58459	54303	129974	33828	24982	36762	54639.3	25509	30447	37135	18234	29666	35905	21207	27426	20446	24116	20114	24669.7	28321.2	32622
CGND-HRA-01670	1	3159410	464797	1686195	1180536	203631	1359988	100056	139715	192069	62894.2	76184	386791	46284.1	92822	61709	63849.9	45126	16161	175155	58654	75430	33715.9	59644	29719	149200	37388	30649	93977	97427	209086	32297	26541	39099	96634.1	25694	39220	65785	17597	26326	44506	22318	39415	37979	40471	25218	35526.8	41664.1	38242
CGND-HRA-01687	1	2149342	422101	1091649	1174684	141028	732537	247802	93616	178828	42741.9	51140	307062	29553.4	50367	29642	36622.1	28066	71269	117163	49098	70009	29094.5	63942	42274	73665.9	39751	28491	66854	78129	103222	38822	27183	39364	57701	38800	45773	44031	26434	23508	38303	22733	26575	47799	32872	27478	19870.2	40440.8	34838
CGND-HRA-01691	1	2768150	526430	1387226	1035891	231169	1010568	162365	164727	203764	65580.9	85263	264929	53557.9	88380	58230	60373.5	59898	29548.4	133894	64488	78969	34339.7	76930	46288	91998.1	42952	29021	90698	87684	129144	50561	29433	48632	77396	40907	45670	62682	26129	27914	45922	25206	37603	35613	45247	31219	33167.8	49345.4	35947
CGND-HRA-01696	1	2024172	501745	961224	758256	230931	603970	275936	156869	140489	99040.8	88229	244493	69371.9	76151	72028	68536.4	54293	91015	94904	58102	50763	41018.8	47500	38242	70278.8	42259	28621	49672	62174	83797.3	33197	30303	27738	48266	29701	35774	35890	32223	24198	31059	22545	25593	30313	27140	21980	27970.6	24289	34577
CGND-HRA-01701	1	2426812	531069	1441608	1248093	225394	821007	289119	172374	255648	83616.5	100262	281378	52408.1	88900	73489	64170.4	58039	102748	196448	65120	95060	40053.8	70267	41012	110321	71376	32573	126893	46048	125220	50296	31420	45283	78749	40916	37688	43300	42027	29616	41347	28849	37762	98028	47473	33594	34496.2	60956.4	44518
CGND-HRA-01711	1	2173808	497842	1042863	928462	168266	641917	199021	115723	145656	73989.9	70652	271071	47247.2	62527	48817	47947.4	40841	40428	119325	48099	63400	29758	49357	40748	66219.4	40418	30058	57371	69129	80175.4	34456	24865	34474	47135.7	30548	37166	46343	26593	23698	31761	20513	23379	24121	28143	24777	22380.4	31056.3	26103
CGND-HRA-01716	1	2708497	518383	1411828	1059459	151972	876792	174191	112886	150482	65199.5	71506	313223	47371.6	63393	47753	47659.4	36583	29334.6	163415	48711	59874	35456.5	45551	39415	98367	36930	29961	103689	61402	108671	26655	23633	43510	72206.5	29438	32758	55995	22601	25184	35791	21406	31352	41981	38227	24226	28715.9	46477.5	35928
CGND-HRA-01721	1	2859404	553956	1656461	1223088	205138	963586	209583	153684	191784	79461.3	81271	309530	60805.6	87718	61388	65343.6	53978	32566	174840	51436	75494	37950.3	56782	42023	118474	44634	34919	98440	85025	141761	30260	26832	48532	84536.8	34613	45614	56621	27269	29763	40160	25668	35831	38874	37448	27216	39513.3	43169	39843
CGND-HRA-01727	1	1214543	419749	628664	641659	175191	204771	341260	110121	98040	66889.7	65260	137824	41848.4	52156	31671	42752.9	39072	188537	73884	33818	52127	29939.9	47142	54665	37005.1	35701	20304	53945	28483	40210.8	35358	21770	31314	27535.4	33631	28292	29386	37561	19220	20766	21173	19570	49338	23235	22353	22108.5	30907.7	29241
CGND-HRA-01729	1	1172461	328226	490325	694729	137786	258678	377686	124533	78654	60606.2	66095	257263	35713.5	37181	39156	38388.3	30609	74558	96489	37171	53545	22515.2	40856	36474	38040.3	50338	18242	46166	54761	58812.6	26150	21921	27936	27128.3	29631	35130	36000	41083	19450	26040	21592	18552	34473	25500	21880	28961.9	17030.7	25139
CGND-HRA-01733	1	903019	318262	370243	458656	194963	188346	331061	141343	38941	81593.6	85920	346543	56601	52094	56172	47941.4	50318	125093	52167	27208	37089	21542.4	28344	47046	25609.6	48491	11950	23095	65984	54881.9	16065	27325	23681	23656.9	30104	41854	35718	35416	19805	22253	23066	14473	23220	15327	18196	39147.1	5277.86	24995
CGND-HRA-00629	1	3122794	547582	1665777	1036381	342919	614135	254247	261379	130136	129911	141033	306307	91604.2	103126	90349	89233.5	70157	97580	113963	60721	55966	47623	45982	47811	78858.1	46073	32205	58121	38832	107663	23367	45907	35567	53268.4	37427	38618	31123	33194	29407	31799	31991	23849	50102	30636	23717	66440.5	26809.9	30411
CGND-HRA-01777	1	4205454	636143	2377985	1287694	272244	1098443	245720	163494	243912	76610.7	94251	491336	58619.5	83338	59823	65734.3	58155	35981	158411	70956	85398	48457.1	60514	25655	111366	52589	52724	77018	67443	67137.6	42043	31918	44285	77258.6	30182	36363	53277	27176	27798	36987	27011	38083	30013	38097	29091	18198.4	58703.8	34494
CGND-HRA-01782	1	2734455	398451	1496769	722740	142986	739394	113972	88637	147517	49502.4	50299	290110	35682.5	53946	38819	36072.1	28774	13647	80297	43906	61891	29830.7	48770	16125	76822.4	35869	28117	46572	68932	80243	24363	19576	25517	40085.3	20308	31613	38320	19530	20237	26950	20313	25201	18504	22452	19836	29591.8	28658.7	26114
CGND-HRA-01787	1	4140411	509159	1975211	1195010	237709	971758	302565	159437	222757	80902.2	84361	395451	56616.1	79155	61924	62458	51003	56727	155932	77811	92258	47719.6	54160	34170	117583	76722	34427	95222	83784	134926	36881	34105	41352	69613.1	31815	50566	50591	44480	29310	41504	30274	36448	54415	44670	36409	67427.3	52124.8	49180
CGND-HRA-01805	1	2541359	230283	1374501	775224	153695	805955	153815	100643	120849	40585.2	59836	261058	36745.2	52337	34196	46653.3	31348	27321	111512	47635	60203	21874.7	46419	18043	87158.2	43963	14099	64293	60459	97502.3	18802	19233	25536	55034.7	18561	29030	36555	22600	15702	27017	17329	19684	46878	30432	20351	33540.2	31567.4	28101
CGND-HRA-01737	1	1632315	333876	857768	1150329	142846	461246	457231	135559	90282	62699.6	70276	264395	40224	41929	40785	42730.4	36847	102795	175347	41820	71093	33142.3	38832	38283	74340	59255	16690	103478	56961	107539	19090	27953	29882	50237.4	35061	45039	42197	50367	26742	27189	25572	24346	80900	34053	29524	33873.1	31635	38159
CGND-HRA-01741	1	1525934	421683	839410	854610	172593	379947	275482	111401	142732	63812.8	65734	197545	45387.2	56976	45778	45746.3	37634	45662.8	89705.3	40867	72138	33000.7	45731	41596	55225.3	46809	30322	52866	58319	65589.5	33720	26402	34443	25300.1	33437	36327	33131	32444	22370	31845	25172	24550	16894	26879	27604	32309.2	27976.3	25559
CGND-HRA-01743	1	1544789	326625	711387	917275	136602	356227	386709	94878	100044	46571.1	69167	228592	32992.8	42039	37020	35088.5	28375	50618.5	83429	36300	47264	24894.8	33745	32674	46517.3	45822	24420	48041	68980	72418.5	21047	24138	29533	22270.3	26516	40440	34690	32013	20788	24560	20815	18116	20083	22340	21954	31848.7	24000.4	29463
CGND-HRA-01747	1	1474738	243517	810805	949891	144675	345683	479407	102399	62670	46310	58436	192922	31975.5	37013	31419	35702.6	32647	203774	110631	38090	50340	28088.8	29760	27420	61010.3	47578	11546	60601	59920	64914.3	13543	21486	15724	33304.6	24998	33374	40789	41863	20954	20607	18577	15909	51999	24819	22170	29475	23536.8	41199
CGND-HRA-01749	1	1329606	290830	638005	826279	138087	448909	326857	86912	125487	47403	56854	219009	30465.1	43577	37623	36669.4	28587	55394	110667	48947	64267	29331.5	42162	31071	68899.4	51418	23787	56301	70993	86049.1	22452	21637	28031	34158.3	22494	38783	47126	31776	18369	27844	20130	22125	25302	28772	24618	27261.7	25462.7	32690
CGND-HRA-01752	1	1621496	649602	691382	750595	271190	399532	245169	165684	158687	113189	94843	283475	80611	80612	73070	69053.2	62176	42515	81587.6	56464	61527	48691.5	60306	55811	43500.1	47615	38462	49590	49495	75502.4	42626	34101	44536	32186.5	36881	42643	41088	29456	26387	38797	29196	27183	22921	28554	25926	28819.5	27164.9	28575
CGND-HRA-01755	1	2008420	308153	854579	777535	112028	593922	259228	79104	120609	38382	45048	305321	24402.5	32565	27428	31672	25260	56778	121038	47902	60236	31266.8	37687	26037	85377.6	47938	18642	78529	90589	97590.8	19381	18868	26285	54255	18144	34206	56419	26483	18495	27700	19912	24324	81978	31980	23396	31833.1	29638.1	34741
CGND-HRA-01758	1	1010505	160312	581020	629494	81417.2	316086	349936	57220	30317	29018.6	33531	190743	19685.7	22138	16749	21682	19253	181773	83143	38485	40156	17901.3	16494	11245	67086.4	29734	7452	42915	43881	27969	5326	15636	5956	44997.9	14704	22537	25605	21088	13676	14528	12841	14351	21941	13481	14696	21198	11149	64803
CGND-HRA-01759	1	3644077	230269	2242487	892123	127828	880287	391222	84615	21984	41136.2	45025	531906	30222.7	40687	24861	32091	31758	171731	97945	73914	44123	30359.6	15283	7138	111150	37507	9850	58731	48349	58224.4	2856	22591	4944	65451.7	14640	29395	36838	26299	18285	18713	14586	14886	27989	14940	17724	98973.9	10570	81955
CGND-HRA-01762	1	2028510	246078	1193087	613799	114687	462112	405949	85012	98516	35303.1	46665	211943	23957.7	36611	20380	30358	28584	121485	126759	52215	83806	26377.1	41439	20170	95958.5	41242	11091	110101	35537	70656.1	22170	17239	23438	57870.4	25442	24381	36124	20584	16698	17168	20007	24649	42773	23450	23419	34718.5	31201.8	29347
CGND-HRA-01675	1	3135556	520408	1567686	1641378	174179	1109588	207617	138046	197014	66658.8	74108	410990	44695.3	69932	55328	54882.7	44948	31579	212131	53556	78377	40834.1	55941	39822	117900	50591	34128	118363	98027	130403	29690	35569	42668	81123.1	38082	50264	55829	34447	36119	46933	27777	35616	40277	47253	31947	33631.9	48995.8	42513
CGND-HRA-01680	1	3182322	527784	1800808	1110227	227163	1158060	241991	162293	243328	67209.6	83086	254849	46237	70030	45668	60204.6	48469	70354.5	196477	66228	95614	38358.5	68414	36970	160737	47130	25086	151187	54414	177100	46262	27148	40508	133743	38943	38099	63878	35810	26682	38696	27967	46876	161465	48417	33666	34257.7	73079.7	56194
CGND-HRA-01683	1	2499755	571889	1299357	706150	200873	836149	228079	145329	96838	82989.6	79729	258102	55044.5	66992	54638	54785.3	52287	85655.6	86703.2	59286	53188	39808.7	32453	28089	87684	34059	25802	59427	93338	112295	20154	25762	23410	76602.4	28166	42573	45691	29090	27859	28569	20126	21321	55245	20711	21370	29449.9	31091.5	41899
CGND-HRA-01792	1	1469627	290468	790075	783807	194375	526037	291470	117000	103199	68241	62399	137272	47647.6	69081	51339	46541.1	48701	64970	96400	40670	58116	30836.8	32602	27526	55561	55096	16705	38156	93357	54101.8	17344	24831	21104	33249.4	23853	36937	42140	35280	18947	25353	21308	20317	27854	23710	25394	19498.6	20546	24498
CGND-HRA-01797	1	1357914	264615	828780	708187	168427	565326	377435	114644	116530	58123.8	65583	111226	48724.7	57104	44494	44021	34718	102762	126850	35129	87617	29867.4	51819	25509	69972.4	75409	17212	66980	71083	70340.6	25668	27216	29691	40464.6	25341	37800	42831	40446	20876	24023	23184	19438	42215	29252	32565	26924.4	33627.7	29621
CGND-HRA-01810	1	1718469	402760	933152	904561	252137	650865	319451	154757	150246	91644.3	77075	177600	65072.5	86365	61921	60232.6	60386	48016	125784	51656	70593	35996.7	53213	37871	73731.3	61166	30641	55843	94745	81083	30873	32571	34831	35827.8	30099	49827	47968	38752	25374	32132	25787	23849	22240	32094	31238	33562.8	29214	32915
CGND-HRA-01815	1	1528386	544488	765784	929090	231083	418635	362258	138642	157553	79967.6	82671	224488	63220.1	60575	55769	50243.8	46258	66553	110180	52996	87707	41161.3	59156	61415	58708.2	60698	40921	61471	85425	59749.5	35420	38126	48617	30134.5	46623	54383	47033	42946	32490	35342	29891	27468	26526	34989	36814	36380.5	33370.4	32345
CGND-HRA-01772	1	2562804	469746	1294584	588077	150192	540511	186779	103455	152833	68321.6	59031	259280	40821.8	47373	28719	35999.5	36546	57023	62842	48395	54768	30232	42531	25929	68722.7	33087	32027	37548	50922	74127.9	28618	18915	28862	42230	23033	28319	36872	19398	17739	25617	19001	22985	31005	24506	19637	36605.7	30572.5	28360
CGND-HRA-01829	1	1760050	227270	907108	652440	94842.9	656545	499719	66126	72712	25954.5	34766	189793	17755.2	24588	24937	21029.2	15618	199288	81671	18216	39699	17418.3	24692	25190	75946.4	40405	10011	48411	199843	68076.7	14752	15010	17197	43537.3	21670	45781	43472	28664	20020	19851	15815	16773	31390	17520	22850	28034.7	18686.3	59816
CGND-HRA-01834	1	1095412	302695	588088	895001	196619	218421	220087	126878	52762	62109.7	73948	220304	48408.1	47915.9	43161	40191.7	38621	47914	114530	25283	62885	19601.8	33225	39929	36813.9	39738	15773	46964	46271	64521	15494	29984	25651	21365.5	34213	42378	24708	33549	23486	23181	19821	15901	15772	19362	24784	32582.1	16276.2	23980
CGND-HRA-01839	1	1273013	407452	629373	604174	236365	271034	332760	141711	96238	92622.2	88208	132188	68840	64141	48851	57654.2	50045.9	69933	78242	42021	46676	35654.6	35599	40500	35330.2	38861	26477	37520	30951	51594.4	20030	27607	29687	26520	30392	28224	26394	31104	20595	22693	21975	19533	17025	21895	21129	20246	21217.5	16390
CGND-HRA-01850	1	1703337	377797	916555	838531	222096	407218	365782	153852	104754	83425.3	91979	218599	66608.9	55517	60671	54012.8	44344	74165	111260	35566	73136	28165.4	46584	51552	56037.9	54376	29429	64159	74826	80567.7	24332	32342	36017	31326.9	41782	48846	33002	42781	26550	26526	25293	25082	25834	29221	31904	44405.5	26500.8	28213
CGND-HRA-01820	1	2255102	396372	1189430	855038	232393	578639	337306	141284	121012	89271	68055	174416	64705.8	72298	63408	54215.4	47829	67482	122259	39370	76612	31943.8	44290	39438	67390.1	55123	28182	59391	107912	80842.1	25414	30545	33244	37630.7	34317	52422	36833	38650	26952	29022	23999	23049	28037	27742	32587	32795.8	27952.7	32736
CGND-HRA-01824	1	1410580	398990	715207	729269	248475	350228	262956	147961	98213	78450.4	85324	256971	62625.6	68288	53275	48546.7	52054	61813	98319	41644	66081	26717.3	37863	42186	41728.8	39311	23937	44567	62302	69664.9	23804	29437	31603	19589.1	33602	48250	30568	31027	25481	25360	22423	19117	16997	22443	26539	41539.5	22936.5	29275
CGND-HRA-01841	1	838874	381879	345041	791620	190085	265071	331426	122704	112903	59869.8	73285	132957	43616.1	48011	42499	42913.9	37595	68305.9	99059.5	41403	68150	31281.1	46978	42224	44386.8	61505	23337	41837	88292	37704	28701	30121	29881	25512.6	34982	43058	43156	43962	23239	28552	26146	24670	23027	27950	27655	24714.8	17336.4	23848
CGND-HRA-01846	1	1642838	393355	949097	1021789	246442	587686	378601	171095	169812	76068.6	93854	145696	62117.3	74939	60965	65387.7	47269	68927	143443	47520	94291	42008.8	72853	35805	100191	55202	26241	81496	84794	84623.4	29078	33864	38613	66048.3	34494	44432	51320	35026	25945	31300	27945	30832	47329	38250	30643	23862.6	38429.6	30536
CGND-HRA-01855	1	1354804	383666	864924	1116843	237637	532394	456263	175206	158520	83256.3	114705	143216	60965.4	71551	70365	56327.4	45243	77587	176399	44442	99184	38672.8	81966	32871	109108	81771	30083	82111	118164	64487	28127	35974	34899	61884.5	33853	53330	56098	49167	29440	32506	30285	30107	37412	39808	35924	21036.1	35963.4	35022
CGND-HRA-01860	1	1470418	789711	595380	956613	753223	291534	410968	468278	100186	290403	285431	324883	201489	171431	166057	143769	142115	80160	116113	63668	109306	36925.3	56832	86539	44352.7	71971	40685	72843	42266	65638.3	26605	58465	50619	39631.2	74590	64217	36950	64365	39923	40510	47362	37313	23618	35283	37539	69888.9	16896.2	27965
CGND-HRA-01865	1	1660274	407111	981327	1069905	297188	746904	422913	181613	196460	81435.7	105718	176018	77182.7	83911	70296	69879.1	53811	66008	170192	64975	121074	46062.6	75722	39969	112701	84259	35484	89270	137278	84137.2	37883	37992	46196	55760	40019	58177	60816	44850	30477	34838	33708	34194	46090	49052	44862	29010.4	39672	36080
CGND-HRA-01870	1	1181975	425512	695520	834216	211037	508401	327417	134915	166346	78946.7	80766	135081	61425.1	67695	61527	51848.1	42803	37087	106741	47239	69825	39572.5	52425	33551	91254.4	55068	36302	67690	130125	69259.2	25257	30079	40707	47394.3	31168	49343	47970	30847	27880	28007	24933	28115	26520	30461	29944	15702.1	30087.4	29344
CGND-HRA-01875	1	1219671	439562	586353	1169553	231922	316886	314231	151073	151203	70897.2	97640	149096	54022.6	63992	58904	55379.1	47955	55261	105900	38393	86986	37060.4	46769	41069	59233.1	55702	35961	58708	74822	52464.6	25931	35222	36594	30197.8	37165	45478	42146	36101	29738	32665	26435	27613	18342	29242	32851	5867.94	29674.8	26318
CGND-HRA-01880	1	1361372	512903	796733	1091551	258588	520899	320675	184243	208863	102744	105234	171814	74008.4	84900	82366	76937.8	56254	43041	137504	59743	102743	46752.3	69165	36051	74146.6	68492	39538	61713	97291	64161.6	39953	35439	42290	46850.4	38494	48864	53726	35986	33398	39231	30264	35467	22213	37907	35333	15430.7	40147.9	29328
CGND-HRA-00905	1	4721699	1.25123e+06	2371118	2215336	518180	1111218	755452	339096	223052	181004	225099	419565	121506	128781	110692	109733	107766	499974	363510	118003	158410	78498.4	124119	132446	143702	105978	54855	145370	97457	184133	49841	92119	67701	119620	99833	94376	72554	105721	64760	68571	63973	52348	112173	63308	61257	117842	66794.1	96257
CGND-HRA-01890	1	2819787	490442	1346683	686197	213828	809169	210528	126546	150864	68107.9	76769	222095	60753.7	83000	61708	46267.9	41561	36513.5	61551	42681	60378	30830.4	37102	36535	79640.9	39135	30020	54636	105063	84784.5	25361	30524	36405	30845.2	25124	49068	31571	23000	25525	31341	23844	20853	21924	23532	25117	46170.4	21372	34486
CGND-HRA-01885	1	2541699	686612	1119939	1440233	265949	637353	448902	197714	173981	102662	111084	345479	70404.9	80921	57678	64183.6	58545	104809	176006	79044	117683	63118.9	97928	59219	74915.4	85435	36164	74457	106694	79622.1	44691	44399	47011	64811.2	54948	60787	63013	50602	38686	48486	40971	43031	45689	46061	41876	41576.1	34982.5	46190
CGND-HRA-00863	1	2964336	573529	1580799	793218	449065	490666	290387	340618	42174	184382	187173	198347	128682	145947	149610	119588	116254	116844	74900	92941	62784	53899.2	21630	21203	54516.1	39218	25103	44963	47809	70529.2	11799	49479	9576	56597	30741	45608	33037	33417	37789	24639	27099	20235	26105	18496	21924	48461.5	11963.3	28642
CGND-HRA-00869	1	1066788	258359	649244	872253	174195	241872	423784	123124	87456	59884.6	62953	127022	37721.3	43433	36814	40262.8	30075	210924	107377	28747	52838	28216.8	40318	36467	55003.5	45846	18519	41127	64032	42869.2	19800	30116	20073	48094.8	26357	30614	29341	30235	20396	19202	19767	18676	38987	26026	20875	24139.2	20421.1	21904
CGND-HRA-00879	1	2185326	815334	1154795	408307	388425	307612	225635	233974	141693	137641	129376	164409	109891	125376	112160	96635.2	84692.9	87871	50963.3	49268	62972	54683.8	60836	59614	33599.9	35588	40855	30678	42517	37285.1	62480	29910	29758	33236.5	37816	24405	35607	26760	31683	33575	32283	32086	18846	22713	19406	23582.8	19717.7	23073
CGND-HRA-00886	1	1906365	472071	1230836	731857	283205	373524	256964	193971	77050	102112	108012	179826	75048.1	86866	80175	70669	56799	62898.7	107683	40199	57797	40955.2	37794	31256	62272.7	31509	25422	44786	46879	61085.5	18271	31852	18930	49290.1	28648	32718	24336	22036	28642	21642	20946	20357	13077	19832	21106	35223.5	17889.7	20165
CGND-HRA-01605	1	1533328	433289	861447	932881	247816	300195	249988	170381	111618	88602.2	112627	170387	66009.5	73898	67350	62211.9	43570	48291.8	107765	37786	64748	39124.1	44764	41234	52581.9	39074	35570	49303	54413	49820.2	24854	35081	30187	34598.8	31361	36092	33480	26790	27198	27701	22493	21332	17362	24450	24056	25530.2	22579.1	17909
CGND-HRA-00894	1	5784425	1.28845e+06	3307964	2076374	747741	1325838	936491	566215	234565	280302	383203	334845	215915	256879	208899	187185	158647	281213	422470	98606	174129	132595	116429	114034	235034	94959	79362	158345	155436	230600	61336	90100	69144	189406	81682	85444	87765	64201	88123	60684	68265	66420	75062	70402	62635	90150.7	63799.1	68405
CGND-HRA-00818	1	1911214	367191	1094948	457575	218064	377785	262540	159830	91181	84823.3	83644	155764	61691.5	74771	70920	65754.4	47970	123543	61079	42479	51888	33570.5	31748	47310	53422.4	39595	18663	57078	49134	62247.4	32030	25341	22610	32856.3	29734	28352	37945	29360	19887	24865	20166	18865	25204	25192	22430	30663.7	18820.9	22709
CGND-HRA-00833	1	1240713	599570	605650	500004	363462	271096	290069	205873	191999	121260	115262	119394	98264.7	100168	80158	82784.3	75299	96170	48320	46595	56478	48829.6	58853	54723	43535.3	42574	40000	45830	24579	39523.4	43509	38432	43065	29497.9	32147	26698	25456	29339	24503	26557	27038	22071	36350	28003	24633	21176.4	24969.1	17312
CGND-HRA-00826	1	2156159	602181	1180806	1069746	247322	392810	282774	171737	103980	90976.7	106006	181189	63457.9	66008	62752	60004.1	53320	121261	126733	41306	59746	48173	41553	57495	52937.7	42487	32380	55388	54078	60323.9	25260	37041	26538	49571.1	36716	36974	33003	37107	34929	28244	26081	24014	61438	28377	24435	33089.8	26008.4	33885
CGND-HRA-00842	1	3166730	1.46703e+06	1736375	423064	1.04345e+06	202936	126386	720444	33371	378312	340688	65958.1	304217	278041	269569	254630	235219	98620.4	42723	69597	27101	127494	19321	27972	33157.4	23188	50395	18766	43091	22072.5	9340	67973	12017	33623.9	32881	39168	18921	16314	56640	30475	30001	20234	16256	10226	11303	24207.4	3865.06	13120
CGND-HRA-00852	1	1214825	376303	623132	579200	241897	260142	369203	162192	100326	85999.3	80013	85316.5	65608.2	91943	68903	71253.7	58723	156574	75528	39996	50974	34892.2	54609	45180	39676.1	49561	22124	59736	44477	33917.3	54882	27095	33634	30326.9	28184	21240	38894	36568	19806	21135	21527	16947	47078	32288	21421	21770.7	27106.2	20231
CGND-HRA-00958	1	5132559	1.06515e+06	2737944	3403154	644266	1162947	818522	413602	333506	194450	263502	466122	146618	172002	153975	151917	139339	155392	394756	110821	202046	97080.8	148753	116364	149626	151641	86715	149162	196070	230530	70859	99164	84611	108488	104360	117072	109080	102062	79042	82636	66817	73747	55683	85775	75905	86297.1	78117.7	70721
CGND-HRA-00963	1	4014601	1.11549e+06	2089636	1770431	1.53933e+06	768094	556552	835458	201893	526170	495116	550946	464820	462159	370280	357033	302158	100835	202611	247204	175926	117688	86279	86309	130391	82157	64635	150436	49606	175191	51332	109720	60214	94213.8	102220	88718	51400	64221	71511	57072	56554	43339	55073	60893	68929	82120.4	48251.9	54410
CGND-HRA-00971	1	3944886	1.07744e+06	2139278	2480539	663618	1080847	1111934	528438	302213	270238	310498	430240	195823	195687	175435	182530	147465	185419	359547	112798	186618	99223.2	160120	130325	175413	124499	96242	181985	159323	174420	51147	83354	101930	135299	88449	96320	118332	81948	64355	57362	61473	61118	90613	87414	65575	83241.3	70232.4	67717
CGND-HRA-00978	1	3128886	842131	1800999	2051518	562094	1028877	1439733	423346	267738	162176	230173	277152	139508	177420	131556	137560	112896	648222	301418	98383	201726	84468.4	133161	108387	189634	118607	55379	231194	160987	169253	72286	66489	69665	143633	88001	88304	99799	88379	58603	54586	58267	58259	216661	81322	73432	64000.6	101067	82004
CGND-HRA-00987	1	3182747	1.02748e+06	1690381	1448419	618464	814038	868665	418425	199488	220927	225282	338124	169556	173279	154352	140158	134188	315639	261524	95640	107501	90204.7	72500	101127	134672	90587	53642	115144	97504	129555	44139	62934	49597	95892	61711	66072	70832	72336	51836	48330	47955	50112	126708	56493	46575	68820.6	30322	78708
CGND-HRA-00996	1	1996919	541354	1077441	596635	308573	406623	282709	227066	114074	114597	132304	206722	78315.3	97748	93056	79630.1	65060	88218	84222	57142	45034	53944.5	44795	56712	68867.2	38951	33960	39549	53503	68970.1	28267	40972	30952	46242.9	34827	32442	34206	29354	28714	31767	27953	26018	19742	25810	22751	28936.9	16207.7	23241
CGND-HRA-00912	1	4485635	1.54427e+06	2360432	1740163	692024	899505	726307	434433	487228	229433	253911	393856	184492	219365	164426	170096	135180	124611	220019	129166	184174	125444	150546	133252	121832	113567	122794	127818	96519	141437	101817	85308	102144	82253.1	91396	78954	97725	74425	66915	71168	63977	72480	51350	71548	68432	84832.7	80788.9	56899
CGND-HRA-00919	1	4325761	1048641	2180775	1894716	639888	929874	845927	470174	381042	179714	241025	402081	135864	187845	131658	155145	136084	431850	267871	106501	197135	84447.4	144030	116783	144143	113183	61421	167143	82193	158227	92004	70243	82445	108280	99903	85155	77150	106911	59819	66720	62342	67378	188931	75183	71643	95315.1	105829	73861
CGND-HRA-00937	1	4079780	1.1516e+06	2460799	2153183	719347	914502	1330016	493947	264828	215874	268622	415952	169905	204624	148708	160042	140552	771374	354057	104525	207751	102791	140146	116703	200359	116624	55649	136742	107605	160364	64442	85383	51919	210774	95510	89520	82622	95034	68907	65528	66283	67930	145821	65890	68297	80212.2	72720.3	108939
CGND-HRA-00473	1	2359472	325572	1349612	941006	295829	300157	397774	183306	107636	75086.4	100607	183559	61014.3	84356	52310	68139.2	57726	225109	147997	55194	89386	32510.8	42778	57628	84261.2	56231	17446	85057	53553	81868.5	34723	31835	30771	72379.8	43867	34744	35903	37141	22707	27901	26949	21020	56989	35909	34773	42578.3	31475.4	29683
CGND-HRA-00484	1	1982120	371326	1274515	1018656	248604	647308	340162	164990	211071	74115.4	89562	190765	62624.2	71441	52350	59431.8	51153	51846	139949	41054	82494	35549.2	74749	36729	70762.9	60492	34921	58408	63733	87998.7	40107	31559	40282	40607.8	34461	35346	43789	32542	22902	25677	27493	26513	26078	36401	29352	37077.7	38158.6	20835
CGND-HRA-00490	1	3265786	940530	1845980	1049873	302755	678220	138320	176483	211882	104003	96127	381871	76777.9	94117	75004	63422.1	58007	21949.6	97967	59415	104064	50828.3	61792	59788	54757.4	42885	68538	58125	42891	113609	51944	45726	53603	44256.2	59038	45265	47349	24727	36387	43020	36873	38396	16612	32417	34613	46712.1	36960.1	25274
CGND-HRA-00132	1	7242771	240107	2682603	442414	339997	2168881	462717	190923	14189	108303	108915	595938	69995.3	137045	114870	75878.8	63551	111701	80233	30446	23798	15723	9345	8141	119756	27274	12137	34915	214088	186959	1251	17552	7764	20590.8	8498	55517	19601	15683	20197	10306	14616	6688	38209	8417	15341	78589.7	5785.55	41748
CGND-HRA-00174	1	1790674	683782	904308	1118407	401789	235509	318092	253927	109064	154181	142346	132929	106116	121910	99592	89993.9	81377	63185.6	100754	61211	56325	52723.1	32386	62877	37347.6	46007	41517	45930	36824	23583.8	29459	35001	41329	33492.2	39940	36904	33247	37302	30896	28712	27974	22619	37223	26781	26257	38491.2	25277.8	25189
CGND-HRA-00290	1	1977184	455480	1148376	1188116	293810	563554	290278	192509	93112	125175	108812	206280	86644.6	82670	79855	78996.9	72783	127497	130915	59134	56807	47909.3	39215	31058	55310.7	49174	27143	40408	52512	68202.5	20500	36936	21739	43513.6	34692	40999	40829	40446	30094	32313	26020	23678	31531	26734	23316	30881.4	20642.3	23844
CGND-HRA-00463	1	1906823	367478	1103435	761642	214354	549526	385216	156453	148819	78561.8	86933	207477	48514.5	66985	62605	54617.3	42445	167056	131410	48287	88302	38860.6	57282	36580	68864.9	61255	20958	59994	62317	41749.2	31823	29027	27572	54675.3	34083	34036	43329	49541	22251	28593	26615	29222	57824	38188	32041	32653.3	34143	29300
CGND-HRA-00576	1	186362	668641	96246.3	409685	419506	85546.2	371715	258314	318200	97177.5	121666	45007.5	117916	111927	93181	72750.7	74886	137028	47594	96780	82466	75731.1	96925	46538	59214.4	67591	71919	30790	34674	3417.06	64711	35928	38509	30199.9	30468	29308	41731	32877	27007	29491	36501	36370	37665	32192	27982	1067.59	31507.3	24217
CGND-HRA-00928	1	641230	841841	390471	828753	727745	110179	217360	438049	159468	170264	242106	109991	211524	186629	182363	138607	108854	25064	40177	127025	86417	93767.8	60123	33372	59668	41351	66419	31411	37778	7757.52	32807	58564	27768	31748.9	28155	37627	27805	21421	43553	39411	35192	28837	12679	22671	25737	3601.45	20381.6	16057
CGND-HRA-00352	1	196182	352248	97692.4	868178	411408	85479.6	320484	209658	191068	74581.8	123963	33784.7	87934.5	113635	77805	59847.6	63977	40906	147672	120271	91017	61317.2	82489	26248	128634	80244	33778	41024	139791	2224.64	25956	38055	30199	60335.9	22215	51311	90226	34699	25911	41126	31352	28322	51323	40207	29236	553.31	22871.7	36427
CGND-HRA-00383	1	578693	478061	304567	1117302	364423	205534	332704	241784	205834	84648.8	122394	121963	91128.1	104394	95857	70490.6	62892	83282.7	184006	129768	107321	66062.6	80131	23318	134532	83416	34795	54987	93207	12187.6	22082	43075	29188	76947.9	25596	42784	49943	42001	33882	39892	34653	37254	47502	38039	31556	1398.67	28314.9	40918
CGND-HRA-00360	1	445955	617117	246763	773806	454461	165577	343519	330737	275028	124481	150508	85255.6	130484	131931	119266	104609	88999	100194	90914	145210	89230	72388.2	74153	26406	89295.8	87732	54969	37263	75957	10517.5	41677	33970	31349	47146.1	26977	37778	57650	39150	29325	39241	37377	42624	35056	32852	28132	2186.43	30029.4	32424
CGND-HRA-00368	1	191660	351594	112991	686194	228760	59526.9	265922	187762	114396	64778	80556	34440.5	63734.3	59123	65151	40786.2	42077	55603.2	84833	83388	46973	63651.4	30128	14971	58488.9	50962	29868	25782	43191	2672.72	12945	26421	14020	29521.3	14274	23353	31956	26521	22764	23467	20120	20829	34540	22511	15393	1125.13	13031.7	26160
CGND-HRA-00375	1	353240	463115	166549	837596	432807	114259	463560	293719	235826	86312.1	124722	59988.4	100229	125077	70792	83766.9	75540	91444	96383	142911	89778	58473.4	76825	26105	77439.8	87724	46730	44635	65716	6807.12	35406	33752	39948	49684.6	26753	36538	46420	45517	25290	35447	32824	32339	70285	37428	28393	1263.54	37539.5	27112
CGND-HRA-00262	1	910040	559584	505027	1013384	467897	350349	427905	291144	229177	126828	173474	173391	131129	126413	115953	99601.2	85864	56241	138142	145954	114621	84992.8	81205	25955	126714	88103	52807	52324.8	98856	30684.1	36797	51579	32360	62330.3	28886	47004	55619	42902	36581	41723	37833	40938	33215	39571	36397	9708.43	32577.8	41946
CGND-HRA-00264	1	739909	448931	438249	1144945	310021	305935	317807	177221	174236	74140.4	138336	125380	71473.8	74050	71912	58004.5	55620	73854	156045	107359	110670	57106.7	74970	22438	118807	90037	33130	46680	100241	18385.7	20450	41192	26527	57095.3	26763	47067	54719	47672	32988	41147	33786	31753	25643	31944	31588	8093.04	29483.4	39457
CGND-HRA-00258	1	152494	171548	107596	489939	94383.9	62375.9	272621	67398	105834	18843.3	30781	19478.4	18345	22933	20609	18364.2	13752	98955.1	95893	31324	59129	26248.2	33163	16163	60068.2	49650	11016	29856	42975	3436.62	15057	19129	11852	42043.5	15730	20755	28339	27964	13298	16979	18823	18951	49681	25391	18954	1191.1	15577.4	29618
CGND-HRA-00263	1	176958	228864	117994	590442	182764	81813.7	253273	118124	139828	36815.7	68170	29572.5	38754.5	46277	41961	33224.8	24215	41061	103665	40648	94001	37968.7	65390	17734	84899.7	60888	20998	48463	66037	4569.07	18210	24109	22236	55509.6	19648	28345	34234	26145	19332	24624	25700	25566	36279	29823	22424	1380.94	23776	25873
CGND-HRA-00265	1	329574	631767	195032	1044423	567949	151976	197430	314275	224018	83390.7	125580	80746.2	124394	147853	120234	99892.7	71943	27249	109332	154316	94746	86630.4	62485	27532	90503.2	62820	47548	38710	61731	7731.02	24711	53909	32302	45466.2	30290	50002	55083	29501	40628	41898	34755	32961	29636	33271	29406	884.19	25480.5	33596
CGND-HRA-00266	1	243926	347511	150372	846569	198278	97114.9	318037	164462	198657	43900.4	69668	50665.5	46234.6	52823	62115	40041.1	28729	44891	106236	66820	92417	50953.4	58391	16848	58996.4	62435	30055	34745	81619	4986.43	22706	33585	21116	31326.4	19817	34094	64219	29306	25068	32721	25553	29037	21686	28511	24203	1433.57	31350.1	25324
CGND-HRA-00267	1	355632	383635	239521	666261	272546	150499	299322	192669	111941	76716.8	89316	81572.5	79170.5	66041	67517	63734	53277	114344	95397	90108	74839	52852.4	36938	12870	97046.5	61503	24564	28611	63958	7625.41	16465	32968	11874	47918.3	19698	36412	41199	39468	24018	28422	24956	25174	36996	29545	20883	1663.21	13438.2	42443
CGND-HRA-00437	1	476986	463147	281438	741762	387009	110769	294362	220333	82867	99235.4	126686	104746	113626	94908	98862	72351.5	63206	62058.7	155172	222718	72635	54872.8	46453	30166	52577.3	57952	29689	36788	54845	11358.9	20097	34254	22506	35245.7	26206	34329	30761	36587	30321	30172	27337	23557	23337	24453	24496	5354.5	17476.2	33904
CGND-HRA-00419	1	1735681	570815	1017665	1435368	396029	499924	413001	279289	237262	88627.5	125115	189632	80820.6	122075	94425	84051.8	67077	71798	213343	148969	141377	86998.3	116028	20936	158613	123771	46824	73865	157549	30725	35488	47376	33305	69497.9	28598	54035	95106	50489	41104	49133	42075	45909	61831	53688	41687	11946.9	49306.3	47658
CGND-HRA-00425	1	475660	365101	257294	723299	242739	151437	216000	183397	162309	70278.2	97701	70567.1	73296.1	72977	61622	57453.1	47680	35438.6	65712	92416	65028	47165.4	47596	17255	62447.8	58578	36541	38830	48213	10401.4	20157	26989	24760	31993	18202	27628	39175	28665	19457	28874	23203	25334	41089	27096	18649	2398.41	26262.8	19373
CGND-HRA-00431	1	237804	278767	148823	666315	193659	108671	225532	150315	128195	66641.6	68802	45830.1	56828.6	65595	48748	43342.1	37539	29351	96966	70225	59594	36707.5	41946	14803	74019.5	49005	28992	42803	41437	6736.56	19692	22738	25618	34209.1	16586	22235	30252	26434	19526	19946	20238	20633	30284	25745	19389	1551.2	20895.6	23116
CGND-HRA-00336	1	266015	604131	163607	643449	500888	93291	268737	311476	246592	114353	154396	51419.7	126446	123746	101768	89913.1	87277	79602.2	75300	130347	92986	70674.2	72527	34422	74296.5	62106	38710	43153	30560	4857.77	42225	38496	37066	49829.6	33502	31094	33761	38973	31382	41032	33439	37463	65519	31569	28927	1426.64	42748.5	33090
CGND-HRA-00344	1	428623	677320	223183	715118	329038	119070	450040	267137	239239	95450.3	112030	108978	100371	89404	110271	79233.2	66214	191891	87878	175027	105919	96543.2	67150	39123	98478.1	91468	42109	32951	93765	5901.09	51863	49543	29494	50176.8	33689	51405	72312	41814	36301	52837	43980	40817	33084	35505	25262	2933.24	20939.2	36117
CGND-HRA-00395	1	328696	508794	173273	998363	432529	159562	313689	295697	309017	105295	142532	77101.1	113852	133471	120217	94555.1	73420	39091	118645	176524	159978	76027.5	115964	19657	172686	108126	58154	73322	89042	8268.95	39693	43262	37311	72355.4	24827	40621	66674	41449	32332	45989	40653	53647	37387	46827	35671	1115.06	42334.9	42090
CGND-HRA-00389	1	465520	774853	210720	1150259	319827	172983	436004	263035	185169	78398.9	126729	89059.4	94404.5	73532	92284	68463.6	59163	163322	181764	121804	141801	80938.1	36259	24398	123499	85559	41810	57693	87949	6133.55	19260	36350	16640	64215.4	25346	44801	65327	45932	43162	51255	34523	48272	60351	37447	28000	1353.23	16919.4	67162
CGND-HRA-00759	1	333707	364555	202141	498059	298354	86937.1	296361	213609	128154	67438.2	108536	69278.8	81822.2	78129	68982	59111.6	49546	86279	52687	43474	56096	42156.6	47948	28831	48117	38275	26651	39667	35525	9068.89	25257	24381	21731	29082	19987	21920	22395	22477	22246	19757	22576	21359	18850	20964	18435	4048.94	18988.4	18947
CGND-HRA-00776	1	269404	176593	188866	485868	251776	84189.8	676357	161576	88944	43118.5	83622	53920.1	51548.7	52798	52896	42289	38354	303630	81818	55249	67064	32675.4	39278	24162	59206.7	55308	9888	47059	57935	4991.59	18695	23538	12715	41572.5	23806	23867	38994	38103	17527	16789	20745	19045	40348	23774	22050	2328.88	18722.7	25326
CGND-HRA-00786	1	349143	476154	214982	527501	366036	83781.8	240319	255721	148486	79894.5	117671	66427.6	95267.1	96154.5	80107	72390.5	58929	46889	53317	60968	57109	55134.1	47354	29396	48997.2	40203	43571	33380	31754	6569.13	27475	30631	20365	27638.5	22776	27423	27464	24237	22977	23996	23485	25139	16222	19843	19459	2444.87	17925.5	18852
CGND-HRA-00260	1	794589	870384	443293	889571	524882	214639	325408	407407	166916	162858	204736	112841	158220	134100	137962	128115	114375	140899	100278	113786	108362	90542.5	65177	30839	84375.2	62092	61350	49155	61125	15282.4	37046	43030	26016	64273.1	34430	39316	47962	48012	44332	43149	43262	43198	67971	30771	27959	5574.69	40263.6	44880
CGND-HRA-00583	1	501924	310371	324504	923924	266766	153740	357599	211495	201455	65629.9	106913	63578.4	76604.6	82792	67913	62261.8	49406	46068	136280	71837	97749	48042.1	84801	25572	89020.2	81504	33667	58250	59706	13204.1	31082	35224	32164	51906	26942	35437	37608	40109	21582	29764	28776	27582	61200	37834	28245	5549.63	36066.9	28141
CGND-HRA-00601	1	1195079	1.02218e+06	625692	1064547	858145	328768	437543	658646	159683	221210	317871	223783	201825	231399	227083	186115	148228	161835	136800	185483	106182	147225	74985	22512	164124	90436	85352	54068	100359	25860.1	23939	68752	23295	85934.6	26282	50411	61092	49380	49991	44583	43847	32719	61040	39154	32461	15126.6	27663.3	66034
CGND-HRA-00634	1	1061893	1.02476e+06	549460	664262	1.17056e+06	200139	264225	705456	185037	249000	309120	132892	281546	316360	266324	236119	212145	75018.2	58121	134468	62090	98224.2	47740	38669	69477.5	49940	82688	31834	36377	15152.5	22874	54260	30942	36807.1	27541	37930	29492	27981	39088	34155	33813	24311	22398	23225	23183	7151.27	22205.9	19483
CGND-HRA-00588	1	723191	685676	338284	801174	450788	150721	245933	344986	177959	111668	163248	87327.2	138435	112829	126514	90180.2	78520	40426	93565	105739	73959	81111.9	61026	30863	74340.8	63623	56896	34337	41832	12318.7	23933	50526	29341	40794.2	25960	38581	36265	39229	34690	37135	33445	28815	26235	25625	23618	5323.46	24511	21473
CGND-HRA-00609	1	587153	870054	305458	348753	534235	237063	293166	358676	217138	142974	180785	96663.6	152904	130385	157129	110041	104368	135293	45621	201395	66570	133489	47668	27516	90275.8	69408	50747	28370	53462	13203.9	45411	47858	26954	41890.2	25476	37623	45976	30649	34402	39143	35249	35891	32108	28888	20834	3786.5	15290.8	35344
CGND-HRA-00605	1	1082477	1.24923e+06	601570	1840671	919700	341568	667136	767149	522310	224637	335776	145152	216381	261236	250890	226731	167526	200491	217990	206134	231669	122759	144817	70552	233758	125094	74335	187011	102235	31569.3	83803	75817	65433	134596	76072	79901	93163	83949	80219	74865	77618	81394	161644	71482	67592	8841.98	96475.9	89120
CGND-HRA-00809	1	1593093	451263	923553	760182	223955	284597	341407	183176	84124	106216	122417	171198	64549.8	68634	76437	61589.1	52918	120951	110132	31697	57980	46969.2	37544	43561	59403.1	35019	26847	62337	40419	56033.4	20425	37791	25665	46660.2	32650	29197	26853	28067	27210	23213	23095	21642	30557	24361	22127	40505.3	17305	18142
CGND-HRA-00613	1	642432	677931	327672	992117	313185	304251	402138	222935	384800	77050.4	108421	123650	79983.5	83514	72832	59304.9	53155	69762	100731	80398	97845	77777.8	96098	38569	126445	76909	58542	61480	86168	17015.4	54874	42338	42688	59750.8	32904	41252	54214	40236	37749	43182	39559	51485	69474	47271	32576	3928.25	42080.1	44817
CGND-HRA-00674	1	511955	476210	289335	759336	415304	209298	223213	250412	174097	145009	147250	121387	136069	123301	99330	70247.1	94433	36025.5	106857	97328	89630	50456.1	65136	45460	69595.9	62449	39923	56738	42441	10644.6	38468	43670	53336	39832.6	38935	46352	39551	36727	29866	28868	29130	23072	53085	35312	31859	3889.24	39242	45199
CGND-HRA-00648	1	1543202	521681	938330	1342051	342704	473061	372044	243596	129715	81850.5	149053	212797	65367.2	91523.8	62567	61932.6	66292	179539	211579	126752	90209	49760.9	49212	43855	100794	67451	26437	63476	91980	23764.8	23359	51107	33238	74705	45509	53904	70395	57333	34958	32142	34303	23963	80466	37192	31934	13483.2	37647.3	82962
CGND-HRA-00652	1	393356	371535	208268	918291	194039	186469	590893	177470	164581	71725.4	88602	46181.4	58608.7	65450	50943	46400.5	46958	168875	157448	68768	87807	41177.2	66541	30525	77600.1	68771	26183	50473	71221	10415	28447	26409	26714	45963	25738	37758	49333	45993	23594	29310	25544	24333	71416	37398	28404	4547.36	37556.9	34214
CGND-HRA-00665	1	98645.8	422733	59122.9	714322	179097	73282.6	401255	159600	232305	59089.6	78433	19189.9	47998.9	52420	56171	40815.5	34085	65443	107460	55341	89748	40122	74692	30503	69485.5	69649	40878	42108	64290	4925.51	36551	26269	32160	30997.8	26787	31746	39692	36578	23294	30323	27384	32016	26919	28275	26091	613.6	31266.4	33327
CGND-HRA-00322	1	210587	401967	114258	576032	1.06495e+06	33318.9	208624	873166	41500	331744	354761	39131.2	277077	278244	263663	183353	194091	35329.1	34970	43893	29443	54281	28541	21272	26263.8	28019	29572	13163	21996	4123.43	7761	43626	17268	17948.6	24263	32760	12282	24524	23188	15494	20612	12373	12650	8831	10728	2090.88	4883.23	13747
CGND-HRA-00617-2	1	291050	183708	173889	245911	206202	93266.8	292604	132193	71397	70755.8	68288	76680.2	55533.6	52468	58904	36805.7	42967	129403	38755	82894	63293	36743.3	29716	22631	42310.1	49966	11061	19055	42714	4206.45	24305	27672	15576	20642.9	22677	26756	33091	28273	14336	17268	17231	12914	19874	20308	22169	2338.68	10889.7	23139
CGND-HRA-00625	1	403102	448798	243333	1262988	338722	136866	368881	253856	101306	97294.1	133750	88144.9	74223.9	108853	86991	66153.8	70196	73815	155613	64142	95571	51031.8	66336	31454	88569.8	60100	38334	45087	88552	10310.7	18868	41695	25398	53444.3	29506	44614	39689	38017	28397	24926	29030	22097	33847	30724	27014	2475.02	22394.7	36494
CGND-HRA-00641	1	430491	327393	255051	676685	203896	157542	291184	157734	90993	78674.4	96661	74229.4	59264	68201	68658	44588	40544	50102	101307	47126	89441	34714	45854	24588	70461.3	53322	31098	47880	67697	13606.2	16533	30462	26029	44655.4	22998	35350	29586	31427	24061	18916	24840	22265	21341	21617	23404	3408.39	19480.8	25622
CGND-HRA-00229	1	457611	356775	308067	692699	362417	236473	501027	234785	282097	81327.4	120090	50811.7	78004.7	117741	61446	74943	71671	102394	108362	74471	121465	49629	78056	23603	84624.8	81967	39408	52488	51168	15804.5	37662	30592	32168	57408.6	27236	30746	39828	38077	19977	27082	28861	28651	49318	44288	32847	6810.72	45401.6	25174
CGND-HRA-00231	1	636686	391945	357516	1089221	459532	349913	740879	324452	318314	119238	181163	69366.9	93330.8	149108	112490	98754.4	89607	111724	186422	95689	148571	75591.2	99116	28030	106161	135452	47583	69973	80367	25776.9	39926	44782	37055	50278.3	30314	44786	76940	71501	32073	34861	39436	35900	141103	65533	43724	9059.28	51668.2	44456
CGND-HRA-00232	1	323135	304160	220086	516284	299637	199388	335836	177003	224567	77788.2	98280	49735.9	61380	94354.9	59877	62606.4	57956	45089	70859	59142	88526	45320.9	61434	21448	57415.6	62989	35318	34560	48794	11674.9	31083	28744	25732	25658.6	22411	28629	43390	28647	18338	22781	23373	24332	29047	32381	25398	5247.63	28330.1	20231
CGND-HRA-00054	1	535162	229179	291252	359600	130222	184710	216166	103023	80810	43636.3	51105	57868.4	36077.2	39472.6	31547	36019.1	31314	75422	48151	42969	33392	28797.8	30603	10074	36278.1	31863	16494	12408	31673	13522.1	11991	15822	10021	20623.8	11284	18241	25900	18266	12682	15110	12857	15049	12091	13074	10862	10514.2	8352.62	20281
CGND-HRA-00051	1	575274	596453	405345	833763	600372	196374	437936	382602	70821	189046	185835	103148	155461	188438	137994	75178.4	112752	375472	135643	144282	48793	86209.3	31979	14429	112610	57286	29653	24976	69591	10530.8	9031	49001	11570	53843.2	24439	43751	41891	36185	35499	34515	27086	22620	27176	23361	19824	2920.22	8414.88	60469
CGND-HRA-00052	1	997376	1.0362e+06	569230	994423	754149	308114	788846	648473	38411	198242	233735	118204	180600	146626	176561	147469	139699	911917	176564	165359	62536	120694	36710	14591	90058.9	77939	56410	26649	120048	13386.5	4986	67541	7624	49294.7	29926	65961	51832	61022	58391	38412	31214	23999	26505	24033	21583	3063.88	8468.96	108190
CGND-HRA-00053	1	601805	418543	434677	824630	298358	273351	268665	205258	207395	76424.2	102119	75991.6	72665.8	83017	73903	71282.6	69455	30547	106597	88532	78958	58276.4	64346	20291	83183.4	65686	44267	38647	82675	18939.5	25899	33754	32381	40046.2	19991	34221	67520	28116	22937	33030	28784	31997	35580	38036	24402	5521.7	27061.1	27937
CGND-HRA-00227	1	739042	302681	402340	895917	245364	350452	477020	207578	240871	68741.6	98336	79642.1	62694.3	85855	51551	60686	51395	62651	139976	57350	113176	50959.5	88668	19452	82129.2	90066	35267	46856	81918	23598.2	28981	34631	30373	40531	23893	39243	57800	38583	26615	30480	29695	30296	48474	41924	29898	11114.5	36375.3	24253
CGND-HRA-00228	1	246555	123672	135973	345723	98725.1	113404	249163	79382	93044	30420.4	36036	24742.8	24402.4	34237	26951	23606.2	21353	43986	41135	26783	36353	21833	23077	8473	24246.7	33269	14331	11954	27799	6399.11	12398	14599	9322	13902.2	8584	15994	25979	20037	8703	13383	10379	10601	21036	13484	10564	3857.73	10446	10023
CGND-HRA-00171	1	1091121	257900	649136	901995	182253	340870	485957	164688	155043	66396.5	88392	70868.1	52791.7	61211	58660	57582.3	36029	73548	148166	52287	79928	38928.5	72145	19754	77212.6	73412	25089	51034	78956	42388.3	21305	26186	22977	50095.3	18925	34893	48253	36544	19630	26077	26060	24691	35426	36757	25626	15026	31308.1	25215
CGND-HRA-00306	1	208222	671370	91815.9	780245	368929	48707.9	215152	291000	213846	87134.8	112539	35142.5	72030.7	104438	94394	88129.1	67592	44794	58869	101022	91404	70601.1	69190	27772	61155.7	57557	42020	36995	39070	2280.98	42535	38609	25789	32985.6	27572	31523	39884	25809	30774	45509	36084	43670	17545	26327	20940	709.52	24788	23560
CGND-HRA-00314	1	211532	368002	143180	1263287	299880	108829	621576	221526	211307	51185.7	100409	33645.3	45940	76988	42449	55650.4	46830	401262	189632	67460	109480	40714.3	126399	33039	113268	67598	28431	78266	69270	2863.39	47570	33624	30625	86280.7	39677	39839	55108	51619	33074	37009	33928	32422	96672	52847	37369	654.66	68021.3	57800
CGND-HRA-00041	1	610745	260437	369790	764898	177332	278170	1020378	128739	229415	36113.6	74228	61825.3	27159.5	54076.9	26768	38258.6	32169	519287	132007	59460	109014	41173.4	107914	27337	104013	93516	30277	57824	59610	17653.3	37620	33904	28376	71192.4	26723	34311	52945	56549	18490	28417	30949	27632	100297	49101	33830	8463.94	49111.1	46906
CGND-HRA-00042	1	660466	260139	334109	592506	405488	234710	366935	275445	99149	144549	135574	63770.9	124445	123348	104575	107178	91979	128652	70425	67748	50068	56633.4	38021	9667	55222.2	54246	26531	20733	42061	16710.6	14367	29131	11822	28925.6	14012	27548	32066	35287	19016	20051	21015	17674	31853	19733	16502	8927.52	13208.2	17966
CGND-HRA-00043	1	396883	267508	231695	435820	111198	198976	594300	104988	179690	46825.4	48609	64400	29496.1	33595	39234	27531.8	24188	194193	73377	53083	74200	42178.5	55796	16334	56020.9	72937	26755	19356	71889	9969.32	23398	25785	15073	25971	17345	30790	43798	38910	17245	21906	26558	23710	17402	25191	18402	4721.95	16650.8	26939
CGND-HRA-00045	1	330377	168078	177129	246685	179819	177700	428228	115603	83774	58875.3	51914	47565.7	49850.5	58736	52637	43827.5	39601	222915	41851	65255	43617	37109.7	25678	9423	33157.8	46088	14346	9856	49655	5559.5	17489	18563	7797	16883	11832	22067	57979	23630	11636	15303	15487	13809	19754	17965	13617	4441.06	5945.48	26857
CGND-HRA-00046	1	1040370	502846	652304	954258	403080	550711	1043408	254267	260108	100853	113897	156566	91756	131429	78660	82604.6	82786	559545	144309	158871	168013	74089.1	80607	23010	128471	128691	25546	55749	77668	30533.9	49763	42638	22745	46185.8	35494	49569	72073	93684	33104	43165	41095	47730	131279	46229	42061	14004.6	40243.6	111457
CGND-HRA-00047	1	1074275	406849	684682	1138528	347453	548609	699897	251188	346625	87892.4	146817	115221	63273.9	116850	78501	74694	70947	100359	196388	92609	154286	75055.7	97163	24181	166034	149544	52225	100851	104268	41370.3	35042	42832	35261	77444.8	28120	44829	69653	70145	30929	41342	43160	46428	131785	72953	45352	22122.7	52779.3	47543
CGND-HRA-00048	1	570413	314433	306291	570026	376590	252577	665851	292152	211469	123814	150934	61124.2	92361.3	131049	89401	92068.5	83180	112316	99041	73681	104923	50532.3	77584	22372	90314	92348	40023	45520	43321	19271.5	32930	38729	30126	39374.2	23243	32653	35027	51368	20904	24360	30720	26467	46169	36863	32534	11443	25355.2	21096
CGND-HRA-00050	1	366528	176487	232637	474647	177235	217276	552059	120150	140468	42222.6	56720	51556.7	33349.4	55161	31504	39266.4	31998	152897	88519	58220	64786	35540.7	40356	13817	67986.2	64132	20689	26365	63453	13579.8	20994	22783	14800	33829.2	14212	25623	40218	31128	15082	17117	19935	18486	57790	29723	20246	5344.69	15216.2	20257
[truncated: 5,000 more columns]

## Sheet: SuppTable4
Supplementary Table 4. NGS data of Spinal Cord Lumbar from CTRL and ALS samples.
Note: The first column is the sample ID. The second column is the phenotype of the sample, where 0 stands for CTRL and 1 for ALS. Please delete the first three rows before using this table as the input file for machine learning.
ID	Phenotype	ENSG00000274012.1	ENSG00000197971.15	ENSG00000276168.1	ENSG00000131095.13	ENSG00000198804.2	ENSG00000283293.1	ENSG00000251562.8	ENSG00000198886.2	ENSG00000123560.14	ENSG00000198763.3	ENSG00000198786.2	ENSG00000277209.1	ENSG00000198888.2	ENSG00000198938.2	ENSG00000198727.2	ENSG00000198899.2	ENSG00000198712.1	ENSG00000245532.8	ENSG00000120885.21	ENSG00000203930.11	ENSG00000131711.15	ENSG00000180354.16	ENSG00000099194.6	ENSG00000107331.17	ENSG00000156508.18	ENSG00000151914.20	ENSG00000168314.17	ENSG00000075624.15	ENSG00000124942.14	ENSG00000277027.1	ENSG00000091513.16	ENSG00000064393.16	ENSG00000173786.17	ENSG00000167996.16	ENSG00000130294.16	ENSG00000115306.16	ENSG00000113140.11	ENSG00000127603.25	ENSG00000047849.21	ENSG00000021300.14	ENSG00000060237.17	ENSG00000162734.12	ENSG00000135821.18	ENSG00000092964.18	ENSG00000197102.12	ENSG00000263934.4	ENSG00000167552.14	ENSG00000150991.15
CGND-HRA-01896	1	5134192	1.27202e+06	2346474	1275122	716302	1135608	256288	449270	138678	294798	285603	451999	223820	258085	222904	208651	173874	48851	115412	120482	76470	110002	57016	28336	124070	52709	68424	67302	112536	146384	23707	55977	30901	87437	35671	58502	64747	35437	57155	43481	37084	39799	41869	27999	30335	47582.1	24273.5	45669
CGND-HRA-01901	1	2782378	424208	1408253	1155085	251330	955563	291921	190161	173402	96480.7	105088	238570	68308.9	80341	77890	67039.5	58423	31388.2	156368	74409	81441	45816.2	54138	37987	104543	62633	29113	68899	116816	103121	31756	38998	45684	54393.8	32815	52353	64123	42077	30317	38975	25474	30142	34981	34949	33411	54092.4	30983.4	36352
CGND-HRA-01906	1	3682976	698500	1916373	1192162	243820	609930	300155	159190	155949	66641.9	92487	136337	54951.1	86275	51102	51537.2	51695	64070.6	93438	46492	74620	50836.4	70855	47241	94131.1	45830	41041	66519	119914	69652.1	39337	35957	42680	50158.5	35546	49133	44668	28660	33753	42362	29958	34210	27552	28507	28534	33631.6	29846	39478
CGND-HRA-01916	1	3715819	649914	2104849	1151975	381480	1123125	259559	255661	269185	158214	155663	373596	113243	166021	114248	103878	94479	34958.7	155489	78504	163546	52225.8	72670	52394	117504	74795	42311	95205	114867	121973	47754	42926	61550	64490.1	53547	65150	64648	40560	37125	49486	36095	47115	39746	52889	51930	63618.9	54387.2	45043
CGND-HRA-01377	1	2376292	507986	1233674	614280	403348	771257	195056	230019	150214	124320	131544	199020	101408	130487	105855	95883.4	73817	47634	39050	57391	46321	46479.6	46638	38813	64915.8	34034	36674	34345	62293	84316.6	34830	32727	32838	36050.1	25568	37952	26944	20292	26639	28217	22905	19199	31422	21255	20585	36299.2	22776.7	28046
CGND-HRA-00735	1	1337446	259019	660129	703166	455550	449397	275104	250671	96907	147188	132220	191108	103492	161202	119604	100430	91006	38866	84545	75437	115023	35361.4	37614	23610	53912.3	47620	19822	36999	35352	46862.9	18866	34960	21749	26971.2	39786	41082	33414	36618	22687	18498	20013	18450	25142	29196	36106	19488	20324.6	23449
CGND-HRA-00750	1	2014625	425696	1062228	1048886	333700	663732	308368	326118	93827	121701	160008	241086	80714.8	107271	98294	84585.8	72779	61764.8	101562	59457	56686	57718.8	27098	20049	119319	41506	29459	55892	82844	83581.8	12531	37706	15614	62896.9	22826	43157	42181	28176	32085	27877	25304	23222	34084	23035	21627	28222.1	17982.9	25827
CGND-HRA-01177	1	1365662	198106	720797	733247	461208	486348	391146	250185	111826	126472	133802	150499	107021	131782	105650	93472.5	80427	60625	102927	61414	86958	33116.7	40698	24348	50441.5	63771	17038	53933	40974	46587	21792	32630	26488	29487.6	36910	38442	37437	51689	20285	18519	20170	17108	50223	33541	31809	26414.4	27232.7	23479
CGND-HRA-01282	1	1989502	355312	971095	880718	414340	538470	246833	198414	134966	124547	120935	218481	109802	172467	93403	85033.7	86672	23047.7	124923	64032	77943	36372.6	51218	26196	59185.9	46203	30026	46324	50133	70971.6	24350	41668	36831	28763.2	37302	40132	39504	38602	24005	25382	23148	20576	32071	31479	28746	38384.3	29664.9	23493
CGND-HRA-01921	1	3144159	876746	1734571	1226353	549154	852531	192157	353529	165952	193751	192128	457557	149340	172512	139248	124166	115435	25570	98049	108332	149036	69595.8	61261	39152	86144.4	58160	51780	60235	63280	99409.2	38163	57124	45298	56624	52082	64293	53143	33817	45287	49170	35769	32291	25954	34414	45749	47546.5	34560.4	36524
CGND-HRA-01323	1	2021832	181020	1001988	463758	192117	465438	98022	120681	89802	53487.9	59726	210320	49215.3	74776	45907	53887.9	42846	25258.5	66717	44902	50967	21760	27381	8865	55613.5	31465	14314	36344	22714	63726.4	13230	14630	14302	31017.4	14379	17611	24916	18404	12638	14883	12434	14193	58351	20822	15000	43557.8	25551.5	21826
CGND-HRA-01388	1	2379463	154471	1110543	527684	167088	567152	114708	89735	106900	46199.1	55607	227399	41391.9	63027	39737	42630.2	33280	11908	62324	44086	40257	20068.9	29159	9727	58355.7	27794	15035	29274	29219	73707.3	16328	14516	17973	26318.4	11854	20147	30910	15998	10170	16356	10677	14433	20068	18239	14175	63679	17135.1	13747
CGND-HRA-01392	1	1702924	162663	812274	384119	226009	353383	298073	124847	87181	72217.4	71007	122987	61085.6	72093	54416	49853.7	42209	156465	78326	37197	77796	23904.1	30025	14422	47371.1	48858	9545	41874	14711	43957.1	15360	19818	15221	27845	19677	22712	21091	37599	11376	11242	14545	12250	77400	21302	24556	44604.2	19919.4	18935
CGND-HRA-01396	1	1596136	126240	896302	822146	121426	382994	222422	105389	82766	39274.5	53380	125914	25424	42350	38116	38877.3	23072	41589	113544	31143	57337	26762	38581	11623	80975.1	45337	9235	47243	63681	42321.8	11473	22456	16486	45780.6	15468	26875	36776	27647	17287	16979	16372	19149	39915	27261	20224	32174.9	25027.5	22548
CGND-HRA-01400	1	3297115	194443	1531501	817812	205131	561865	176333	131467	93148	63441.3	71765	220432	50027.1	88396	47715	63557	46470	40100	99354	44366	51929	25323.3	28940	12401	76185.3	37786	12495	57214	38913	77486.3	12395	15614	15753	40689.7	14262	22707	37582	28775	15297	22157	14624	17355	60883	24551	16927	79979.3	31737.5	26544
CGND-HRA-01404	1	2235520	281211	1178572	462940	491014	364784	227714	384696	20443	188040	191909	159599	136714	136338	149818	151200	133589	63569	58361	76146	22601	55581.4	17482	8381	55103.2	27947	14112	12923	62426	30924.6	5137	32422	6864	36210.2	14057	26756	41950	18876	18467	16761	17375	10549	21635	11706	10322	20961	3203.82	15344
CGND-HRA-01408	1	6310061	275046	3470528	902542	236399	1187879	264279	158747	79330	85542.6	83335	458782	56634.9	88829	70748	76001.5	55639	96950	108179	66394	39055	38886.1	23072	9999	107773	35174	16235	39984	62334	128060	11134	22497	11264	72413.5	16254	30416	65820	24836	17871	29323	16221	18840	60408	23370	15849	55794.6	20216.7	36146
CGND-HRA-01416	1	1786201	257818	967333	690112	266018	497540	206679	172038	149101	79111.8	80623	176231	66558.7	74061	64495	70232.4	55867	26550	76617	53628	55933	34722.1	55726	22210	59055.7	43966	20268	29201	40150	47052.3	34099	28486	30431	35477.6	21321	28522	33838	25806	17629	23743	18093	18308	16905	26757	21191	43418.3	21403.5	16980
CGND-HRA-01427	1	5213608	286803	2490888	576808	278214	1132206	337344	176312	72585	76578	83594	218803	57961.7	91736	69081	70180.2	51251.9	60457	50107	34541	47025	33942.1	28558	15646	77840.2	38299	24374	29127	147063	106585	10706	20272	14725	34781.3	15819	43812	40188	18032	19677	21278	18968	19139	23700	14145	17914	47191.3	10516.9	23107
CGND-HRA-01432	1	1509406	202542	876698	550867	254925	464210	150797	158534	121208	73523.6	80148	147649	59094.7	92392	69860	74605.5	59083	17644	66962	59466	63999	28547.3	39338	15385	45798.5	38251	16908	25564	35144	31068.2	25489	21232	19024	25574.2	20420	27493	53599	23804	14428	22999	15027	18850	24330	24672	20419	40293.1	17298.1	17900
CGND-HRA-01307	1	1129550	186906	547492	660299	366994	327039	226936	194375	91358	94401.5	103963	124766	76240.1	129932	80143	76999.4	77046	53957	82230.3	48843	76460	28538.7	34931	20843	37069.2	45450	14726	33717	32186	37104.1	20743	27294	20550	19414.9	30746	29855	30692	34245	16808	18538	15421	13703	45194	26110	25801	19919.8	18724.8	21076
CGND-HRA-01455	1	1308997	296750	599604	324560	635465	305889	243411	387027	81386	222130	169732	92830.1	156697	195273	176024	185405	146175	121252	42610	54970	29102	48545.3	29560	15471	42887.8	29610	16031	18593	39468	23714	19576	27515	12565	26797.5	17650	24496	31971	21600	15755	18573	18607	16040	38212	16573	12428	13296.9	8525.76	24223
CGND-HRA-01463	1	578244	109342	303465	345603	267194	174065	218715	175661	44950	81124.1	85910	70043.5	59047.8	84696	66209	69470.4	54677	67053.3	48525	38995	51431	19423	18865	12240	27523.5	29437	11485	18218	18318	17971	9641	19779	11516	15353.8	19112	19547	20408	22335	10594	8392	11294	8844	25091	17797	17212	16585.2	11448.6	11534
CGND-HRA-01471	1	869988	60098	325626	185207	201700	195445	284997	121027	20784	81528.1	77618	44333.6	78156.5	129641	60293	61360	51447	91791	64828	36672	67050	13827	8833	11210	43694.7	30131	5525	34635	12105	19458.9	9300	8337	6944	29768.5	14893	14175	17289	19237	8444	5565	9525	5141	38615	16551	18333	20473.2	15737.5	14477
CGND-HRA-01478	1	800124	348216	476034	449915	366938	280294	216590	229267	85688	113352	121226	86289	75358.5	115248	85099	86257.7	71239	57424	58380	43720	42316	48190.9	35179	19686	57669	27688	26293	32844	29969	31450.9	18768	30015	16236	32752.9	17100	24295	23699	20516	20858	19023	18873	15423	30111	18876	16228	20055.7	15208.8	16119
CGND-HRA-01490	1	770120	66046	601624	1083058	158887	362066	448342	135624	49163	61771.5	79398	81312.3	38418.8	54971	52690	50780.8	29362	97667	161637	30335	69289	25712.8	40867	8898	82586.9	66176	6586	59157	82335	41272.3	6392	29228	11049	41271.1	16501	36900	50913	36897	23098	16497	18906	18068	51745	33066	21689	26603.3	21431.3	21348
CGND-HRA-01484	1	767462	228120	437331	581248	184031	283952	381385	120460	110717	48725.7	65826	66558.3	34371.4	60813	36376	44872.6	32399	184005	95566	29465	56386	31738.4	46520	20703	75262.9	44302	12907	48554	36323	34356.9	22783	23509	19505	57225.4	21399	21267	28479	28392	16124	21622	20050	21412	50175	26067	19216	13841.8	26721.1	21703
CGND-HRA-01496	1	552152	204604	347869	401186	129298	251461	304003	94091	105091	47785.2	49861	41257.1	29128.2	43301	38577	32888.6	24153	58562	69067	23367	51697	23515	35708	15807	58852.3	38045	18737	43518	50023	21609.2	17247	15038	15867	31707.5	14567	20087	28754	24548	12353	14316	15946	19814	30428	21531	16327	9979.92	20628.6	16314
CGND-HRA-01447	1	2109974	188105	1076678	774557	139503	491868	268818	132664	29254	53329.7	63115	181856	35015.5	44097	38826	46048.4	29594	114073	95749	39560	28883	29371.2	16725	5055	58099.1	26988	16310	34898	30379	77960	3578	17325	4704	43424.1	11242	17867	31448	20643	18327	15223	12142	14142	55335	15682	11898	37874.4	15153.2	19438
CGND-HRA-01542	1	1708390	232320	948538	588800	185891	538687	178755	131054	89969	55862.1	67775	184368	42524.6	60646	39572	49410.6	33145	38045	74386	41969	42751	30768.9	29032	13619	63870.9	31002	20249	29747	45917	69655.7	11075	21975	16696	40897.7	13820	25035	31130	16463	15518	19309	13404	13256	21899	18071	14154	21410.2	14784.7	17800
CGND-HRA-01548	1	707088	239270	359894	402102	170426	192494	238231	108485	74664	76952.1	70642	61400	47278.4	57676.7	53597	48919.2	38201	119213	71778	38843	44828	41799.1	27704	15330	48765.3	33319	14619	19684	46294	22858.7	12520	24760	10761	38628.4	14599	22824	23542	18139	18753	18334	17514	15469	16299	15073	13811	7857.89	10691.6	16097
CGND-HRA-01554	1	1348382	88387	887612	218750	130395	607520	324607	85741	19983	37996.2	42978	122474	23382	55468.6	30901	37732	24975	56018	24039	18432	18834	12837.4	10363	5388	111982	19932	3078	29597	161728	63640.2	800	8570	6754	50157.6	6194	40341	36973	10860	13159	7341	8274	7779	30088	7049	12989	32439.4	7444.35	27028
CGND-HRA-01611	1	1236747	300119	739966	736758	295530	519422	404483	210133	169453	72721.5	99726	95692.7	55284.9	96611	49030	76610	55516	137034	117094	58388	96018	33965.6	79177	32976	83749.1	62625	27824	69244	52887	43057.8	37338	25378	35124	62804.5	33881	37311	49988	38758	20014	29089	25228	23831	80373	42300	31774	33192	47766.1	25188
CGND-HRA-01630	1	958261	281979	495027	535615	235059	283269	365507	178317	161280	103624	103957	79692.8	70283.8	70485	57632	70935	47610	113770	79157	42834	84188	34490	62520	27906	47773.1	54210	21097	45410	36589	27807.9	37182	27301	30768	32159	29464	30296	41137	35699	16594	20876	22951	20782	59751	34449	27394	25674.9	32835.8	16967
CGND-HRA-01637	1	948709	201798	558003	627809	210064	326918	314711	143073	118413	72516.2	79155	83948.9	53589.8	79936	58673	62757.1	41425	34259	109884	43597	74007	30083	47553	20231	54353.4	52683	19115	41172	52739	30917	18414	27611	22627	30920	25882	32143	40293	27238	16365	22928	19115	19383	23216	29045	25316	25861.1	22434	17325
CGND-HRA-01502	1	814503	181677	508896	559389	169818	248274	313289	123278	104080	43796.9	69061	66009.7	34785.6	51664	31733	41704.9	29001	62986	100650	23192	61141	23419.1	48691	19902	69389.2	47674	17291	44213	58679	28370.7	16197	22220	20343	44349	18515	22628	29203	23886	14221	19949	19071	18250	20241	26443	19292	7646.8	22243.8	17720
CGND-HRA-01508	1	994353	248292	543036	594348	174619	414886	434442	136105	121576	57972	73410	96891.2	35291.5	52781	47799	50888	35520	71908	77173	48905	41244	34393.3	36793	27020	64735.1	54530	24614	31346	80018	35409.2	15281	25162	22159	31358.4	18484	30042	42973	29967	16027	25889	18323	16088	28824	25680	19198	20171.2	13189.9	24777
CGND-HRA-01514	1	803626	228785	504386	486315	135236	270814	427604	116250	84233	39798.6	48533	74660.1	24134.3	37191	36349	39812.4	23965	296070	79531	29737	46233	24787.7	30063	12595	46394.4	41230	19269	22724	54886	27414.2	13930	19533	9444	27138.3	16658	26784	30057	31874	14662	17527	17601	18073	24370	22111	14275	11526.7	13105.9	36995
CGND-HRA-01520	1	864789	223418	505776	507025	233578	377324	274396	178679	130872	67678.8	84454	78435.6	42502.1	79578	58712	62505.1	38424	55894.7	64165	29668	49249	29578.9	45391	19516	71766.8	42022	22060	38024	56725	40506.5	22042	22368	21642	30395.7	20187	28144	23414	24877	15184	18101	17589	17932	33261	22235	19508	16902.8	20394.3	18385
CGND-HRA-01525	1	733086	128018	392994	338746	120700	334996	249837	80007	100444	34033.3	42003	78352.1	26659.3	43808	29738	33019.2	19488	31571.6	58072	28935	45887	17879.8	29387	12044	53820.2	33616	13727	30075	41087	28613.3	14703	15340	16895	18811.6	11944	20413	27250	17766	9597	11528	12089	12219	18498	18482	15505	22025	14236.7	13264
CGND-HRA-01533	1	630210	189996	397317	527131	91728.1	238480	262313	74925	120522	31825.7	43566	50210.2	23229.5	28167	25260	27019.1	14755	36582	65316	21269	51935	25356.5	44639	14162	45047.1	42762	20822	30819	51765	20002.3	18060	19705	16710	23877.8	14983	19726	28069	20575	12884	18806	16020	17822	14028	23317	16278	14347.8	19899.2	12963
CGND-HRA-01440	1	2477530	582133	1189229	770807	577599	550845	192183	329425	155237	134646	159399	195050	116185	180215	120577	145816	115994	29500	78549	80071	49582	60909.1	53325	20334	72589.4	39498	49984	34501	43169	70878	28136	37024	28520	51058.8	23170	30511	34431	22431	24989	25337	23279	19957	33892	22546	18158	26566.4	25486.4	22059
CGND-HRA-01642	1	1659168	347424	731167	786838	385731	536636	354828	269816	164346	126375	134170	172102	97210.9	135103	89586	105441	81674	73203.3	104434	58598	83155	43670.2	58900	31638	86500.7	57046	30428	46177	63308	54989.1	34609	43312	37717	42683.3	28797	41133	48064	36825	24828	27432	25693	19567	54962	30787	29200	40402	24721	21820
CGND-HRA-01648	1	2006565	206843	850261	424497	225516	770730	408071	169444	83839	63818.4	80131	178761	47261.8	73580	44993	64268.1	52331	176012	58271	36526	32346	32625.7	25265	19452	97097.7	51884	10889	32214	128747	57191.4	13577	24843	13840	42262.3	16315	42190	50209	35712	16033	17001	16610	11920	53388	18757	19667	23823.5	14540.6	34664
CGND-HRA-01661	1	2200925	60972.2	1066514	230171	164570	1052497	337220	134650	36582	60069.9	64811	201726	45463.6	62355	60747	52028.9	32226	59324	44310	22405	23126	13035.9	16600	8638	118366	30710	3329	41883	158157	121046	4853	11711	9837	38253.2	7362	43116	30736	17783	14826	8490	10008	7696	21652	11888	15185	64466.1	7564.9	25155
CGND-HRA-01986	1	2511112	492903	1200744	1404626	414741	570614	412585	324747	108047	129409	151916	118483	93296.4	123919	99322	115955	80237	105634	144964	97949	83423	64201.1	53918	31602	91047.7	69514	35652	45249	78736	79714.2	17048	49699	20921	71726	31560	47136	53347	40380	35728	39577	33852	29134	58352	29566	28485	41286.7	22935.3	35944
CGND-HRA-02160	1	944080	325121	491069	678878	226631	300372	338202	152474	158766	82649.9	89998	91220.4	65221.7	75198	66605	63119.2	37708	39483	86316	40894	67320	37721.3	49784	24749	49163.4	49156	29674	38366	50539	31423.2	24910	29879	27092	25043	26730	31894	38142	31073	18193	24365	20590	19529	18235	26615	25097	22840.2	21611.7	17394
CGND-HRA-02167	1	1424223	279730	866965	758745	168116	465748	574874	141290	140294	56944.8	76053	112234	40244.7	50868	34957	51146.5	28588	381158	176357	28518	79433	31519.4	52041	23839	83313.3	47616	15702	68689	42978	49012.3	29696	24068	20410	74894.5	28827	25949	35629	45192	24075	24528	22825	30619	97636	36189	25474	36269.6	57434.5	34732
CGND-HRA-01529	1	1180360	233445	534082	736971	184447	458532	376166	150092	132929	56614.5	76385	76903.9	42391.1	65374	60088	56824.3	28504	44076	100058	24713	65438	28909.5	48983	14258	73514.8	52510	20725	41503	89462	34288.7	21399	27749	18980	27788	18128	31268	36537	28780	17708	23288	19283	23923	16304	25755	22890	12517.9	24900.8	22882
CGND-HRA-01537	1	870231	209456	379074	405575	507448	238756	316136	305771	87172	164254	149615	68905.2	138023	154066	129410	137130	81580.1	44328	64649	46282	59055	33919.9	30306	22566	33960.8	39369	19040	24401	25408	24973	17151	31921	20261	18172	26237	31197	26979	28491	15189	13442	16531	11918	25044	21079	20943	28838	12885.7	11989
CGND-HRA-01559	1	1560183	358498	807261	1001871	218014	582392	554056	194315	215182	78141.6	92572	109881	47349.3	56223	59075	60401	44744	81466.8	157966	52571	83602	49218.2	74301	30720	85630.6	77400	31686	55754	94398	42771.8	36830	35943	30086	44497.6	28178	42071	56504	46449	25263	33301	29713	28166	36316	39964	31543	39689	35426.2	34283
CGND-HRA-01565	1	1470702	169369	833840	540582	188031	543414	852111	122002	91478	53969.7	75966	122676	38203.8	50266	45322	45118.5	29635	266683	115481	27615	79639	27697.2	36881	14763	108341	55559	11270	65486	63701	54454	12852	21768	12153	65142.6	22064	30221	30586	41146	16366	16563	19768	20773	184343	28453	24961	35994.7	28253.9	43484
CGND-HRA-01571	1	1612015	178195	905038	697816	247214	641275	417178	182676	93437	62380.4	92680	123602	46662.2	75170	64117	73015.1	43936	85378	116811	28802	64906	26142.1	48907	18588	95301.1	54288	12274	64950	90357	57454.1	19146	24519	15767	50436.6	23030	36252	36055	36095	17155	17868	20254	18369	47268	31028	25580	29236.1	22297.9	30883
CGND-HRA-00683	1	13432566	888158	6629150	1678305	1.07473e+06	3419662	535976	601387	113488	363223	337360	1076662	254261	309427	278147	237378	256601	207923	185409	174351	68712	110578	60008	57495	173069	82652	43531	62404	348735	379438	34152	85006	40170	125138	64908	112621	138683	57577	63390	63673	45614	38232	62381	43290	43533	126179	24550.8	65911
CGND-HRA-01666	1	3258151	602840	1434299	628301	226261	1236691	158781	127709	155104	89028.1	69993	357407	69485.8	90525	72123	63651.9	54837	20880	88980	69762	45457	39352.4	46130	32855	110933	35001	31580	62764	111324	171305	32298	25315	40860	60896.2	24072	45445	52268	20315	28333	31912	19890	23785	32918	25287	22832	34299.6	27852.2	40840
CGND-HRA-01671	1	3177404	400703	1566582	919579	168048	1430473	93068	112908	146151	61192.1	58071	431898	47205.4	76231	52975	53641.2	43876	12663	120316	71181	56783	26853.4	44785	28361	131476	33073	22567	80650	102295	188658	29658	22718	38186	79673.6	24487	48352	63191	19547	23880	37588	17848	28951	39841	32826	23493	37821.4	34334	42817
CGND-HRA-01684	1	3474412	576437	1693049	847667	290583	1443508	275739	203234	79608	112437	106654	373270	79868.7	100010	76709	78695.4	76871	94239	100938	83468	55781	47736.4	32194	26513	144226	35833	25183	91214	142191	174607	14146	31968	24407	109744	28952	55311	67144	30780	35724	29495	22596	21104	62891	20217	25508	42933.3	25451.8	58796
CGND-HRA-01688	1	1892060	324350	947623	1148222	168685	650269	243445	106265	144906	49870.1	59036	224957	36436.8	58710	32807	41056.3	34956	71186	124839	53943	78594	25433.7	62100	43509	60129.1	44839	20730	65376	60682	74580.2	36252	27857	37966	52533.8	41339	44490	43143	31038	21906	34910	22221	23773	57622	35371	29626	14037.6	38658.6	32766
CGND-HRA-01692	1	2433466	440754	1266699	1089873	213149	916889	168626	149154	193319	61425.3	77043	273747	51010.8	87636	55939	59088.2	55196	27460.2	145110	63712	76386	33674.9	73652	41470	101810	42313	24527	98400	99272	110214	45583	28628	47464	76269.5	37410	45433	64954	27502	26900	42425	23139	34337	47090	46027	30544	35240.8	48480.6	36898
CGND-HRA-01697	1	2808775	660664	1210709	1039635	417603	700715	263204	260009	109380	168210	150030	263040	126666	139148	123307	110620	99016	85729.9	118588	92230	53585	54613.1	42295	39909	74567	48017	34988	49934	78122	87888.6	26645	43129	26286	52592.6	32831	46264	44095	39058	33805	36017	25512	23021	33577	26618	23772	23466.5	22357.6	41713
CGND-HRA-01702	1	3327302	479589	1804594	1242024	141098	961503	181600	108554	194796	50010.1	64420	311552	32748	62422	43477	41521.7	37160	66888	200322	49188	82964	29656.1	49936	30140	110498	58901	24887	129442	45366	131303	41177	22130	34273	78385.1	32653	31964	47102	35982	26403	39811	22728	35767	94020	39689	28266	38247.8	59204.9	50785
CGND-HRA-01712	1	2182975	462125	1006936	608358	223060	681231	213372	148877	62314	96108.3	90891	233381	64523.9	85735	66410	63635.8	53376	44810.4	69557.2	46413	43002	29180	28471	28136	64956	29265	23721	40670	109528	90579.2	15244	23664	21055	40451.3	20696	42481	41941	18812	23542	20550	16353	12801	22988	15131	19693	30519.2	13861.7	26604
CGND-HRA-01717	1	2702564	673799	1280038	935808	165058	910632	222930	123914	165594	72842.1	80053	394878	56345	71298	54644	53587.2	36868	38409	130768	56246	59349	42949.6	41658	41027	111357	37610	40853	94248	61430	125327	27772	24892	42846	69566.5	28897	32609	54525	23120	28294	37266	21953	32514	40132	33302	23517	30618.7	43812.4	40937
CGND-HRA-01722	1	2123733	404061	1111707	948149	164021	785644	201187	115004	139882	59573.7	61602	292705	46676.4	66811	46950	47050.4	37188	34017.2	142769	41387	55715	28630.3	41985	35337	95054.7	37483	25233	77507	94124	109845	23705	20904	39819	61178	27381	39847	46850	23537	23382	29220	19243	25396	34827	28585	22893	32807.3	32398.2	35602
CGND-HRA-01730	1	1630998	340245	622551	646012	145449	311199	385401	134939	61005	69669.9	72269	405755	40504.2	45378	46695	46647.6	36997	58517	91551	38924	45051	24720.8	34168	33980	40776.7	48698	18466	46670	58330	82849.6	22175	19987	27228	26523.9	26277	34356	34436	37603	19085	24217	20093	16162	31794	21830	19642	42058.2	14168.4	28020
CGND-HRA-01734	1	2045408	345256	765467	522511	410363	336087	400725	265382	30912	158645	157948	383268	122716	133497	122117	112977	106446	171297	64729.4	39643	28492	31677	32850	49796	33520.2	43700	12524	27356	92444	87168.2	14529	35388	25805	28946.7	33473	53877	44699	35671	23875	22406	24805	14735	34168	15869	20466	64327.8	4337.05	31410
CGND-HRA-00630	1	4125439	306440	2102747	911481	281231	826337	206324	174760	85170	96839.5	97849	328277	76278.6	92630	73941	68149.3	55805	79322	132703	58375	49302	29587.3	30034	28666	69201.1	43551	18558	43081	36860	93026.5	19020	30163	24113	41562.3	27347	33525	36566	36295	20029	23415	19932	14378	58713	27015	20600	52385.3	21904.6	34531
CGND-HRA-01778	1	6027515	484675	3070442	1159776	252111	1512779	255740	154276	192779	72380.4	89847	622006	57126.5	86665	61641	67041.9	58965	34824	172693	67224	80743	40076.5	49136	21393	147360	50604	38146	92663	121649	151424	36855	24858	38557	82102.9	25205	42168	64384	26812	26688	31707	22529	31267	40743	35990	29201	70840.1	57563.7	42681
CGND-HRA-01783	1	2465368	460432	1179903	708960	214258	810883	162066	123542	142825	70179.2	68626	352779	54440.2	68675	57815	50803.9	40954	20649.8	70896	61340	61647	35507	46148	22979	84657.3	38222	31219	49107	91397	73590.2	26835	23230	29859	36744.8	23189	40495	37951	23310	23367	27535	21852	22072	22567	22270	23709	36552.3	26398.7	35289
CGND-HRA-01788	1	1970009	316499	843824	587651	149170	329502	245413	88528	116237	47076.4	46899	356620	32441.6	45843	33224	33141.8	26465	45980	58568	52440	58217	31965.4	30668	20250	49058.8	52841	22028	34484	44105	65427.6	21165	22370	23966	20837.8	19197	29624	25450	32810	17960	20470	20025	19949	27736	21524	21533	48113	19765.6	31219
CGND-HRA-01806	1	2223736	207587	1283037	646759	170069	750389	173848	103033	103205	49017.6	59213	285565	46316	66716	38624	52054.8	41420	33091	90122	53338	63564	22253.3	36593	18017	71154.8	47388	13369	54800	63965	80139	19148	19000	23693	39236.6	19313	31435	36146	28468	15664	22199	15478	16458	45951	26543	21710	35521.8	26410.5	26529
CGND-HRA-01738	1	1448849	273808	736373	844644	156660	456566	485302	127655	80755	65623	66033	277335	44708.5	51587	42724	44524.4	35637	93477	114878	41017	53465	30588.7	29849	29280	72955.3	55854	14708	83723	72733	93716.1	16588	22618	28231	38928	26219	42972	39829	47597	22233	20217	20389	18842	86173	25866	24991	31935	24322.6	35100
CGND-HRA-01742	1	1750289	347624	850268	691692	229503	434473	276829	136787	102876	82251.6	80267	217494	62501.7	76749	61407	60422.8	50202	40802.2	73833	46430	58220	29459.5	35659	41225	55265.1	40409	22127	49228	74309	85576.6	25735	25812	31898	23818.1	30087	42179	33585	30297	21620	26086	21863	17897	18374	22161	25859	37402.7	21717.6	28948
CGND-HRA-01744	1	1947124	408690	896377	888117	178162	404793	248109	110224	107286	61535.5	77522	290981	45924.5	60124	47431	42631.1	38212	31084	79115	38536	45261	27165.6	33793	37037	48821.3	35941	27648	49205	50648	85197.2	24714	22760	34690	23925.6	28253	34442	32239	26652	21267	25549	20077	18054	21237	22749	21601	32613	25964.2	28314
CGND-HRA-01750	1	1510493	282812	667326	841166	171421	486788	348713	105350	118456	59220.2	67282	241987	40921.5	54478	46672	44548.6	36709	54237	108119	52267	64827	28080.3	39463	33290	68133.3	51888	21518	59862	81618	91370.6	22558	22601	30904	33544.5	24498	44608	52089	32713	19207	29737	20234	21471	30889	29098	26032	30115.1	25028.5	34859
CGND-HRA-01756	1	1232381	247458	568602	714771	136749	439739	395433	94436	97130	44825.1	53770	175687	31196.4	39684	34406	37616	30063	108972	116940	41093	56342	28991.8	35124	31835	69617.5	57634	16045	68146	96343	66662.4	17906	21659	24452	40831.8	20249	34802	54699	37846	18191	22585	19559	20075	87573	29716	23884	20290.3	23563.7	31118
CGND-HRA-01753	1	1795901	581754	668886	761678	251011	434122	235042	157130	108915	101233	88605	316010	73430.7	76747	70266	61375.8	56157	38940.5	76095	47789	54329	41250.8	46879	42941	45193.7	40498	29668	46170	75666	85906.4	28593	31689	35569	34254.9	32313	48011	45140	25254	27337	36886	26736	22960	23311	23004	22598	28872	20245.1	32793
CGND-HRA-01763	1	2436805	229505	1385503	645154	135508	553877	391785	93677	90388	37713.8	51103	215059	28228.1	41902	22020	32948.1	31229	114992	119902	58333	68418	25184.9	37558	17837	90182.4	41351	11030	95658	31962	72707.4	20797	16863	20989	56565.5	23880	23741	36744	22733	16174	16796	18494	22478	45783	22841	21572	43604.2	30950.9	28161
CGND-HRA-01676	1	2913025	493784	1385046	1153503	170597	1118505	167087	127897	159641	68958.3	68735	420554	48774.8	72087	52738	50609.1	42748	32641	134816	56262	57771	37077.1	46387	35141	118240	39862	30518	99367	91017	121446	27280	28979	39910	77108.7	32087	42941	50026	31437	30718	36852	22484	28480	49208	35237	25295	28516.4	39098.3	46083
CGND-HRA-01681	1	2947877	352681	1591975	904273	157945	1197029	204072	107860	139537	46820.7	54767	305657	32477.5	57620	31272	40661	34240	71566	160528	54558	68022	24549.5	40378	28928	129990	37078	13980	123943	64332	164272	29199	20119	29577	107161	31792	33820	50223	32896	21506	29572	19552	31089	128035	36054	26891	30530.6	52561.7	57633
CGND-HRA-01793	1	940576	254386	375117	684276	301928	411334	572260	186439	125375	89785.4	91247	55914.6	69237.4	118025	74995	85023.5	71352	100486	75689	45809	63680	43768.9	35101	17817	67129.1	72081	21721	30105	100682	19125.6	17324	30560	16404	24038.1	17175	38349	49473	42331	18489	23482	24000	20870	31042	23473	25023	896.17	16654.7	23157
CGND-HRA-01798	1	1033112	241063	595103	766450	240780	554245	480173	150792	164679	68887.6	77178	126270	59989.3	96943	57067	56076.2	47686	91539	101731	47265	92062	37811.2	53806	21238	83220.3	88506	21193	65097	86600	54283.6	29403	30462	32824	32450.3	24127	39233	51341	48036	21411	26072	24097	18798	46491	33828	35993	20396.6	37177.9	30436
CGND-HRA-01811	1	1253064	311457	639848	565618	252463	445420	267819	138200	112708	84022.8	67252	160246	61290.6	76634	63395	55121.4	53889	42651	67749	39947	46550	29300.3	37260	30746	52798.8	41161	24279	36212	87725	53198.2	23861	25418	29483	21689.1	23669	40682	32974	27051	19410	21653	18867	15989	18527	20926	23565	20723.3	20152.7	24140
CGND-HRA-01816	1	685639	234143	351032	386172	111136	156315	135435	71926	64518	42100.8	42984	107246	31782.3	32654	30203	28139.5	24473	25162.6	46481	23456	46636	16432.7	24181	25464	21779.7	24835	16550	25972	25432	29632.1	14522	15610	19209	11790.6	20134	20967	19985	18328	13487	14788	13018	12531	10441	14796	16582	16013.9	14559.2	14121
CGND-HRA-01773	1	3025963	476890	1591887	757067	195895	755222	233189	126239	156155	71539.2	70300	312254	44324.7	60507	35440	42142.2	44401	72417	98202.4	58160	63998	32448.6	48018	26169	102913	40151	30431	52892	77140	86141.1	31320	21043	30694	52805.1	26792	36330	46278	25818	21597	29491	21762	25164	49524	29465	24468	47377.3	36027.7	45009
CGND-HRA-01825	1	1418000	249458	668373	450840	242708	342698	328716	140454	50648	78827.4	83195	179672	67177.4	69277	56208	47143.7	49607	68638.6	58362	36810	37314	19261.7	20391	36673	43216.1	30834	12200	34815	118142	61388.2	12218	25037	25023	17776.3	24042	58701	29906	22432	21885	14775	16046	9571	23453	13699	21913	35997.8	12374.8	32506
CGND-HRA-01830	1	1602347	137161	861309	465128	116810	740112	497319	75588	30490	37619.4	41634	194545	24473	31339	31497	25784.5	20933	148412	59465	21061	29285	14798.9	14882	16065	90801.7	33910	5053	43415	224932	84231.6	4995	13640	12642	43947.4	13709	55042	42134	22281	18638	11924	12774	10239	30028	11880	21711	33605.9	9801.36	50763
CGND-HRA-01835	1	1572082	252890	941807	966794	229294	488952	261537	129051	105643	66465	75986	176736	55050.5	69265.6	53449	49579.4	40956	38485.1	127443	36099	88259	27323.7	41712	28114	70219.8	54434	18348	58772	77457	61754.9	22784	31606	29309	38412.8	31495	41232	37656	36332	24055	24761	20518	19353	22321	28692	32725	23954.9	26625	24631
CGND-HRA-01821	1	2118094	487638	1162460	1129052	343217	628196	481763	207437	213932	124315	97359	245946	92070.5	114581	96149	84913.4	74865	84246.9	165823	60931	140319	47262.5	68501	48636	86559	86887	42674	76825	103367	73349.7	45301	40744	47353	46148	45743	58666	47843	58649	33460	39499	32527	31729	39554	45049	49617	35453	44357.5	41144
CGND-HRA-01842	1	609540	222751	234670	484998	186893	197879	289852	118114	73501	56390.6	68532	107378	44611.8	41622	40614	43042.4	33348	53866	64147	38214	66846	20313.2	30805	31151	31960.3	47146	13162	32934	73574	29750.6	20109	22438	22543	17389.1	29770	37807	34547	35829	16394	18486	17867	15084	21065	21393	25404	24070.1	13133.5	20239
CGND-HRA-01847	1	822670	97401.1	382105	365747	89583.9	677536	591459	68171	53318	29939.9	32374	128297	24671.2	35619	27136	24665.7	16633	104762	54121.1	25745	33001	15452.2	23032	16691	93335.3	43324	5029	44715	229190	80516.6	10098	15097	18966	30294.5	12019	52225	35953	23437	16394	10091	11959	8235	51280	14828	21098	28393.5	13554.4	34204
CGND-HRA-01851	1	1037285	264677	505434	473267	259225	264664	346303	165687	66020	88528	91110	130617	75894.2	69420	66583	61979.1	49055	58048.7	62519	31998	49100	20335.6	30237	35159	44269.7	42717	18875	38593	67907	51423.8	17531	24089	26324	17822.7	28299	40966	23094	34390	17610	16289	17799	14314	24611	18599	24283	31508.7	14499.1	22513
CGND-HRA-01856	1	981102	173318	543885	366586	203914	438067	513497	132665	77965	71095.4	78551	107733	58072.7	71541	62706	48356	38610	70706.6	64883	36872	61009	19924.8	36135	23285	70030.8	52931	11215	43087	167462	37504.9	16205	18929	26058	34210	22935	57245	51601	29298	20015	14118	15816	13130	27689	20741	29257	18665.2	18498.2	28941
CGND-HRA-01861	1	1412777	423596	792144	935820	377867	457142	316715	237595	144393	128558	159581	189653	95986.5	113872	107681	94032.2	69217	51630.2	129875	58645	94407	42550.2	57860	36819	86112.7	63388	31740	68399	60518	68145.9	27114	44287	37906	54229.6	39335	44472	44404	43475	28047	31441	29938	30054	32375	36490	34632	20170.1	28695.9	24428
CGND-HRA-01866	1	841077	236272	438001	626447	222551	331653	314869	135257	117261	61165	74925	106285	59263.2	73217	51593	52297	44790	52804	94112	46463	82308	28873.6	47001	24924	57363.5	55704	21891	49343	70595	43408.7	25130	25473	28507	26396.8	27850	34585	37468	33937	18656	21109	20468	19483	29039	30306	30053	18121.1	22860.7	21293
CGND-HRA-01871	1	1738573	481900	873920	845198	347369	674053	337739	208603	206839	125948	118166	180970	102215	120515	103025	88870	71038	30480.7	99337	59564	87530	46505.9	57856	33881	98467.4	62354	42598	68658	113618	87243.9	32768	34002	46602	48877	35613	46883	50411	34342	29284	29823	26399	31589	32701	34851	35281	22318.6	36184.7	29711
CGND-HRA-01876	1	1460229	437871	666656	1123520	352028	382639	404826	208296	136294	100235	127217	201143	80650.1	106066	85046	77181	71431	77232	121298	51082	100842	37179.1	43662	53663	61086.1	57195	33435	61505	80019	66462	29039	43327	40822	28964.5	48887	57462	42129	42834	32310	31239	28689	25874	24456	31007	40383	10276.4	27820.5	30910
CGND-HRA-01881	1	1214751	446687	637894	874355	362916	404227	319172	229878	170111	133297	128881	139542	104524	128157	98396	97155.6	74929	43237	98026	57839	83996	46514.9	53553	33282	53151.3	56873	35840	45159	57601	51478	32554	37349	37730	33592.7	36539	41072	40959	35531	28163	30552	26267	25375	21680	31619	30721	16852.4	30222.6	22652
CGND-HRA-00900	1	5483966	895296	2842088	1605780	1.42934e+06	1711441	683881	827136	153121	408771	467806	753547	362032	454347	329050	304651	293040	118965	219045	156159	152652	94973.2	65246	86597	166989	93816	53892	118989	315870	243274	27395	87083	57330	111983	89205	121467	108460	67571	70224	48198	48459	35945	91536	55689	65550	146247	41448.7	87568
CGND-HRA-00906	1	4151579	1.07918e+06	2280765	1704965	466983	1068812	743310	292423	229688	153982	187459	362350	107435	134134	95612	100050	92092	473240	284742	109112	168471	74192.2	101513	113595	141455	102695	50164	141014	81155	153596	54387	75674	58284	119234	86495	78661	69690	94552	56416	58067	56751	51689	119650	59306	60786	105190	62964.2	86813
CGND-HRA-01891	1	3462109	862570	1694144	880682	582412	1120142	217671	315709	250369	197182	188099	455777	183849	228362	157092	133325	121564	26877	86167	125164	116943	65698.9	59895	51805	95491.7	58204	53837	64162	75364	125150	40271	61828	62211	49167.1	49991	65075	43761	34214	41447	46442	37813	29914	32418	40154	43638	64222.8	33446.1	40201
CGND-HRA-01886	1	1526902	464390	666302	1050363	384366	341224	433007	254620	89685	132591	133444	351773	100315	119199	85299	90266.2	78833	103222	95949	50690	63667	41970.1	61271	51148	42967.8	58464	21003	41252	72930	64824.3	31070	36064	37343	33513.2	46278	51881	41740	45485	28929	32196	27675	24260	43864	28305	27628	47800.8	15914.1	32922
CGND-HRA-00858	1	1825925	287536	959911	631663	604113	368722	218847	298433	68906	161897	159229	169647	149051	190043	123704	127099	123153	46350.2	80198	52691	59486	26840.1	37658	40587	33506.2	36691	19229	40664	23805	48572.8	26179	34279	25255	28214.8	41606	35112	29450	33930	19761	17757	17942	12591	55270	24430	24943	34036.6	17975	18382
CGND-HRA-00864	1	2464421	501094	1588291	744574	396703	357364	195187	288560	27369	157745	156060	209181	104461	123914	130466	98663	94706	68635.7	46126	67793	34738	48836.9	14225	14322	41519.5	27301	22215	27271	36558	44782.7	6131	44405	6958	41366.6	23143	35644	26424	20887	32703	19915	20685	13853	14105	12136	13303	34595.1	6473.89	16847
CGND-HRA-00870	1	1302851	261807	827611	788418	161654	317892	429074	115359	93707	57974.9	58718	134249	35682.7	44348	34806	38019	25996.9	195915	109041	24835	52258	26625.3	38204	36244	61914.8	43842	18096	44274	61516	50629.7	21088	26726	21204	58868.4	25750	27346	30006	28741	18965	18204	19201	20709	42435	26464	21285	26007	22554	23345
CGND-HRA-00880	1	3279284	1.29839e+06	1549868	387366	1.41129e+06	255231	148857	811864	84707	495124	461232	127339	423685	481015	401251	340007	317416	67421.9	34535	85323	38682	113458	45741	47992	41346	28251	59892	19150	28637	27793.9	35254	65923	23773	36933.6	41624	33127	24185	22423	55864	38475	35087	24668	19086	17206	14712	23716.1	9643.01	15048
CGND-HRA-00887	1	1787024	200595	1043322	398335	412348	394966	209019	226564	43673	128878	128238	182955	110677	129123	104339	92616.3	76788	28357	65208	68801	66356	25824	22537	23316	43089.7	26768	13124	28716	27154	46577.9	11914	30085	13888	22574.5	34088	31149	22198	19095	17630	11627	14433	10148	9678	18471	24550	41682.4	11566.7	15658
CGND-HRA-00895	1	4334914	1.19355e+06	2627305	2120069	747586	1146680	1079949	550806	219850	252085	368390	272365	194188	259600	193036	168859	148121	278846	433631	101643	182068	139612	116640	95275	244532	102782	78844	150126	171452	212638	53358	86952	60524	178808	75569	84885	94096	66073	87003	58888	65945	61846	82591	70817	62974	48503.2	58555.4	65522
CGND-HRA-00810	1	2064856	549141	1245385	912559	257999	459870	449152	212220	86444	125346	146381	197399	74116.8	81401	89672	74440.6	61567	141886	148137	43300	78633	54959.9	41189	44361	88354.4	40670	30049	90873	46796	81087.1	21457	43576	25003	77026.9	35190	34227	32379	34943	34042	26182	27881	25097	43075	29353	28299	48992.5	22128.2	25690
CGND-HRA-00819	1	1593563	314483	857613	345152	400792	352588	271505	258861	76553	148724	129530	170146	114334	126550	119703	107496	84157	93444	40686	51519	33332	38651.8	30019	43436	48077.8	34147	18761	41748	47615	48910.6	28400	31441	23116	25841.4	26546	28200	28956	26440	18060	18769	17243	12595	22127	21802	18969	30271.8	12103.4	18111
CGND-HRA-00827	1	2273059	804483	1168503	968600	827785	374099	213335	482315	99206	253102	280784	155572	210556	220757	193511	176350	181946	67814.6	83033	68000	47319	70292	37843	50746	49193.7	35593	41737	39293	34587	42884.2	24453	52894	27723	42114.4	35377	38354	29127	30786	41128	27919	26566	19482	48626	22783	21323	28533.8	19504.6	24137
CGND-HRA-00834	1	2061217	713356	1042239	709622	461444	494764	254443	268872	163843	149695	152012	202160	125173	131806	110031	106016	103791	91059.4	56537	46279	51985	52493.4	55970	52940	58131	35285	41831	48685	48017	69807.6	39225	44571	40251	38308.7	33760	33183	29999	27767	32691	30989	27831	23468	36863	25696	23379	34043.4	24238.8	24839
CGND-HRA-00843	1	3085089	1.00671e+06	1826927	167498	1.6423e+06	246515	132799	1029906	22339	562171	491892	64884.8	483306	469660	391028	360610	379158	74515.2	22123	79135	11269	132139	10588	12337	30814.1	15645	32310	14883	87035	20480.8	2775	66051	8310	31271.7	23374	39952	18706	9985	45849	20719	20398	11504	12519	6440	9180	14231.4	2252.83	10304
CGND-HRA-00853	1	1216527	292003	650523	682756	233934	305525	400992	145588	110409	73969.1	73641	86242.1	59206.5	93840	65720	63954	57134	152738	85876	38725	64823	29428.5	62489	42735	39980.6	52273	19558	62421	49210	35252.8	60398	24715	34763	30327.1	29749	22515	48660	37019	18321	20304	19665	18102	60014	37297	24670	20939.7	32549.5	22079
CGND-HRA-00959	1	5261522	1.02315e+06	2199228	2691294	1.51684e+06	1192468	549125	839333	165380	463133	524487	479195	410037	420035	356014	335945	312022	76861	284922	171966	135581	104075	89917	97398	123144	92526	67594	95593	164640	215606	44853	123052	70633	94235	103755	139576	107151	81340	80732	66496	57209	41609	58972	51040	60793	94469.6	38936.2	53711
CGND-HRA-00972	1	4344931	1.21656e+06	2059359	2338263	1.43933e+06	994090	799385	1032328	268376	555557	605217	438461	455354	476529	381849	379297	305784	112448	313537	162844	149183	117701	133753	128313	137712	106531	104210	153480	104225	146296	53528	103562	108658	116573	91704	105231	113434	81266	70752	55464	60704	46787	106961	71979	62437	81855.8	61748.1	57548
CGND-HRA-00979	1	3307433	744916	1701487	1717640	1.07732e+06	853453	853964	678074	158511	281085	359653	287232	276879	354274	231831	236660	225021	252883	225295	128647	152307	75714.8	82545	83940	133548	81783	46596	165734	142726	143043	51255	63541	56165	103963	81197	81107	82780	66171	53686	40718	46172	37345	166817	58063	59644	77893.6	61613.5	61436
CGND-HRA-00988	1	6218348	1.93248e+06	3172081	2503283	1.12829e+06	1498820	1521784	798810	339335	433790	433109	516674	325620	336771	298648	273023	253564	611842	440036	176907	190223	162555	125927	182974	239116	152899	95362	207165	166030	218561	78001	117161	85265	174767	109210	115026	123078	123209	94493	87700	86707	88767	199090	95499	81416	109077	51323.8	135805
CGND-HRA-00997	1	3027048	970779	1487751	491308	1.04001e+06	390044	174463	623899	82770	357957	369390	187748	272452	312588	285960	232565	214375	51634.6	43413	119129	28916	105881	32834	49265	64655.3	30824	51256	27344	33782	46876.8	21661	84589	29510	42472.7	36676	40913	26821	23124	44642	33366	31931	19701	18463	19944	18693	26031	9407.57	15709
CGND-HRA-00913	1	5938806	1.42567e+06	2625518	2531685	1.06487e+06	1175027	511331	614401	296218	306519	371143	509595	272695	306088	236340	220168	211629	89088.9	273706	143872	135869	112147	110658	136306	121550	98739	92620	108709	122440	153989	73382	113100	94234	78294.4	100097	102340	93134	76012	82025	68196	59594	48289	56928	62423	63088	83018.7	68354.9	71592
CGND-HRA-00920	1	4558247	1.17953e+06	2220997	1645608	1.3136e+06	1048942	812019	817080	374502	342620	400094	511882	304310	396492	252137	292144	313826	339355	205973	164660	203556	103389	141018	135683	132960	109615	66707	168928	57927	154334	97630	90002	93491	97798.4	115097	91386	66844	103341	67208	62839	64332	54790	191906	76364	78643	127176	89519.6	70013
CGND-HRA-00938	1	5539966	1.36734e+06	2978085	2308917	1.33298e+06	1199955	918019	812276	200874	393733	450400	627535	344754	341685	266488	267020	309973	506030	301862	150724	166853	112700	108232	127186	178557	91922	60007	125757	88972	178889	58713	111155	56810	191015	104882	100748	77536	84147	78858	66080	66885	51962	129128	59282	66736	129504	58108.2	98262
CGND-HRA-00945	1	4396251	1.12407e+06	2111936	2342146	1.06971e+06	1105988	582341	657430	272885	353633	364201	442021	322781	392824	254375	258037	235376	128365	244439	140901	219868	100271	148081	118492	125616	106453	78925	144006	87773	174102	97929	79883	100814	105581	106669	89770	81608	75229	62646	63245	59273	52388	100596	78312	80683	80178.1	90354.1	56895
CGND-HRA-00474	1	2499723	340587	1498646	1057864	335317	273584	281534	195403	53530	84145	114105	270678	68489.5	98938	61372	69613.8	66314	154898	132489	68749	84202	32642.5	28607	42253	74843.4	42934	16913	63042	53485	85769.9	20144	33511	21271	63219.1	44420	36987	34215	31320	26113	25412	23379	15186	45103	28666	32440	52052.4	20862.5	30778
CGND-HRA-00485	1	2698637	294947	1610859	1006366	180437	827871	386331	123149	137012	50914.4	70628	222621	42003.4	56399	43217	43921.7	35981	90153	147735	28264	64452	23994.1	57184	35418	75987.6	52166	23633	59745	93964	95328.5	30075	23925	31093	41287	29496	35801	39190	30620	20743	23778	23684	22163	29549	29525	25397	48960.1	33179.6	25400
CGND-HRA-00278-2	1	2097094	642143	1141707	1209565	414127	680054	256625	229014	103339	106457	98222	328577	77860.2	144424	103302	93287	85450	43614.9	99786	72748	75208	64246.1	36006	31471	66947	47728	38149	35607	59914	91685.7	16483	48006	24630	41199	33806	52410	44910	30225	39000	37317	26004	24098	16982	24017	28251	16683.9	18663.6	26940
CGND-HRA-00464	1	2068422	310358	1094991	728001	311009	587288	279653	203762	118857	113726	107289	232646	79151.8	101712	88503	76303.4	69816	98093	108255	65954	82718	35413.3	45503	31201	52530	55639	17665	48971	48138	38635.8	28460	28980	25603	38130.2	36954	35155	43976	45967	19921	24875	21953	23219	48608	33577	31769	39538.8	26052.4	24708
CGND-HRA-00558	1	455589	383772	307269	507366	397159	187303	397551	263405	159994	81783.6	119887	103574	86363	99492	109237	67523.4	63281	125788	94099	102018	87470	56222.5	48533	24466	105868	81139	24988	34336	126191	8844	36942	32369	22122	50858.5	26401	36101	99021	40183	26480	34599	34434	31533	44878	30109	25734	4031.72	17529.1	35544
CGND-HRA-00577	1	287339	353760	144134	598128	398223	167783	447481	259088	140140	77207.1	121691	70634.2	100596	109448	90278	70587.8	64875	205533	73631	62981	57154	47509.9	59008	30641	64032.3	57823	33915	23356	108792	6576.16	31379	35344	21789	30694.6	20440	39092	45159	30807	23460	19786	23518	16889	46302	22689	22514	1491.81	17598.4	40896
CGND-HRA-00787	1	424387	511778	230527	439326	898266	110559	194362	584175	87170	177743	245392	70939.1	243439	234994	187581	170704	140464	39056	34202	85647	34561	68977.3	32330	25240	47571.6	31902	41600	21610	51913	5831.1	17486	44857	18112	25498.8	18049	32739	23777	18995	28592	19862	19791	14488	13691	12971	15083	2428.82	10165.8	17090
CGND-HRA-00277	1	483744	186373	286192	688357	213660	259685	401856	95922	113974	31651	71123	77709	31756.3	47965	43987	29843.9	24070	84915.2	166517	40844	73814	28964.7	44575	16074	138654	62554	13362	51924	164616	13756.9	14539	22536	18297	42535.2	17415	44134	45634	30905	20296	25232	22036	21596	41201	25079	27491	4820.42	23409.5	42388
CGND-HRA-00353	1	455187	454105	226158	775147	308179	223563	522706	194881	278474	61053.4	114703	72099.7	68467.2	89078	75329	55895.2	45530	115707	120687	61853	97281	56774.4	80844	30949	125005	79728	37694	50540	215234	6141.47	37031	31077	31382	47131.1	23674	53662	100727	32985	28075	44222	35402	39613	63865	41729	32220	2196.17	33547.6	49965
CGND-HRA-00384	1	830202	908840	388560	1388582	659951	314006	359665	425780	281641	153682	194749	160720	185038	200613	180200	136276	120525	67725	149679	273581	100741	122528	74111	21897	185408	97967	65498	49331	100771	14540.8	25424	67441	35001	74030.6	28758	57900	68512	47730	50251	54552	42738	43123	51128	39451	33928	2431.93	31827.5	44577
CGND-HRA-00361	1	479671	538213	277731	580412	616642	256341	285191	412254	167737	155312	189918	102433	183333	168057	148939	126407	112266	68892	65762	144248	49663	76403.7	50348	15614	127732	63515	48423	33369	97348	11895.8	24614	38889	21871	50285.6	19264	44661	49405	29101	30898	28243	28595	24964	32936	24481	20167	1937.87	19001.5	33644
CGND-HRA-00272	1	86143.9	613225	29662.8	704055	445687	28821	602054	413965	81989	150298	167675	6821.56	135080	82699	134063	108679	76173	336189	119970	177944	80804	73007.4	31307	17497	52085.2	80173	39293	23632	91605	1729.89	9955	50698	10496	48579.7	28373	48102	47492	49335	39219	33306	32559	27368	23743	25280	20038	310.2	9608.06	107921
CGND-HRA-00275	1	601231	690378	315230	1038609	588591	256657	221679	329922	176579	136799	204891	109923	155158	142315	133405	105196	96222	31137.3	114799	144510	120412	92434.9	62905	25295	98717.1	59381	55427	45172	61229	18306.4	28143	51549	27442	65580.7	29991	38109	48474	26414	42373	40613	34853	38100	20924	30463	30148	2646.46	27579.2	34214
CGND-HRA-00276	1	516212	776096	251971	757931	694053	195270	348855	432005	270527	169813	225248	100964	189688	186225	155874	135860	110622	44712	89604	124664	117285	98911.8	87703	25116	93523.4	81507	72888	43174	61146	10567.1	37633	45554	36319	57158.3	28701	40227	46980	39831	37818	44077	41710	45102	41268	34593	30270	2052.51	33308.5	32057
CGND-HRA-00337	1	227075	347838	100550	520872	348280	101219	332415	233603	168395	89262.5	117679	44874.6	84258.9	88738	66483	66792.9	63552	91721	67814	75119	74692	51485.8	52079	22357	58497.7	51917	26355	29369	32478	4336.36	26865	28247	22702	40106.3	22131	23784	31258	31629	21100	24990	23566	24154	54462	24488	22103	877.14	28204.4	27874
CGND-HRA-00280	1	423108	515220	246293	750943	474489	159347	326062	293553	50229	106042	138669	103901	117219	97897	103521	82894.5	82721	129372	62346	135185	71668	78279.5	27478	8434	127714	53856	34773	25986	76291	7520.61	7544	44446	6849	56951.2	17613	44447	39467	31945	33910	28881	26600	20057	25720	22026	21676	746.47	7714.26	50883
CGND-HRA-00279	1	402278	380744	237229	1193825	358475	162218	535969	296728	242669	81857.4	112432	82575.1	86747.4	110196	107582	79356.7	60893	73689	165921	99036	133894	66438.6	78299	24872	86639.6	86737	34556	48709	105478	8872.63	33894	45942	28824	45941.2	30098	51292	82680	44335	34652	41373	34465	34158	34639	40545	36367	3000.29	45283.8	42784
CGND-HRA-00420	1	1237808	691054	704178	1499500	631783	479461	321508	414655	270227	131071	190020	171300	144603	194995	155117	130861	105345	50375	183532	184690	125999	99364.3	101628	22656	187267	103543	53920	82682	134831	26357.5	33592	56143	42111	74455.2	32366	60428	107609	45930	44035	52629	39743	45809	72478	53161	40275	8055.45	51271.2	54768
CGND-HRA-00426	1	456529	334660	247667	890157	243216	172818	170382	183421	220459	59473	88185	79905.7	63464.7	72590	61818	51922.3	41932	26972	93155	91651	85042	45718.1	68612	19820	89067.1	64273	32620	52785	67334	7998.41	27607	30546	33760	38579.7	24416	35982	54510	29016	22393	33526	26472	32063	45859	38270	27078	1224.68	37742.8	30030
CGND-HRA-00432	1	603869	522706	357182	952021	189856	209657	248188	135383	266446	40691.6	60282	89486.1	46388.1	57888	44919	38549.2	25478	35019	125676	77849	86222	59750.1	63997	20005	113291	61245	54103	60991	71473	11384.6	32092	28184	32689	49282.3	22865	27434	57959	32494	30912	37544	29577	42454	36108	39281	27594	2523.22	35676.9	30532
CGND-HRA-00345	1	550586	649950	259284	784574	668007	148370	253894	394379	166843	160999	171682	85462.7	197222	172234	179937	139227	123250	102048	91127	225172	70032	113297	53849	18001	108173	70913	36876	19693	105593	4453.69	33839	49582	20593	47704.4	25969	48294	72734	31872	37216	44428	32466	29621	35739	30449	20408	2914.59	17297.9	36578
CGND-HRA-00376	1	921852	655975	429136	1210428	575186	323568	390357	424214	356965	122410	161748	125916	137395	181097	103258	129712	102825	68133	131349	235605	113363	83426.7	105630	22508	186251	118606	65621	60612	102122	17093.1	45121	43203	48746	94037.8	26471	47941	68221	52762	37306	51692	41259	50691	91094	50451	34302	4021.92	57587.4	44606
CGND-HRA-00396	1	421332	355982	255668	766337	363846	179214	179504	225271	209148	79488.3	106855	67929.7	93819.3	123511	96938	73211.2	57596	20505	99792	122296	133246	55743.1	82683	13435	127367	73919	38076	53611	68765	9424.5	29707	32238	27486	49683.5	20653	34534	54692	30036	24614	32728	29051	34907	30797	36848	30174	1660.6	33334.2	32727
CGND-HRA-00390	1	506347	1.24132e+06	248754	1198625	1.37454e+06	144926	324594	813562	88746	292607	393488	86439	426647	332611	329058	265024	243624	112936	121027	304934	79643	181128	29984	11542	155295	67832	74148	52673	49870	7836.87	6446	74058	10133	83081.1	21539	51672	45208	35933	58709	47009	37380	35016	63399	25000	19639	1783.48	10588.6	39653
CGND-HRA-00760	1	560428	688860	288154	616872	1.14208e+06	128743	310210	675666	189792	219205	328190	91174.9	329971	281301	235835	199618	175685	85068	51358	99315	59798	82239.4	70492	48729	68040.6	46786	45263	46664	35582	11789.5	43565	50632	36187	35477.6	29735	30313	25573	29576	36501	29086	33276	25710	27072	27068	24830	6723.65	26324.2	23150
CGND-HRA-00777	1	335070	152401	207092	368969	304906	111217	424961	167774	61892	43102.2	82786	70022.6	58002.6	59394	56645	42169.7	41405	232766	61210	64562	48906	25831.5	25827	28652	52890.3	43249	7903	35835	47353	5137.66	17502	20587	12802	33107.5	23737	22418	30723	33533	14368	14279	16735	13426	31120	18070	20567	2738.71	11910.3	22509
CGND-HRA-00584	1	328820	211285	207970	683103	215271	113538	415628	173041	95645	52781.4	85413	50720.4	59576	74600	60456	52342	38021	70058	132018	45032	73782	33268.6	54083	16733	84682.2	67311	20625	50218	79020	11998	16252	26590	17685	42659.4	18305	29761	26194	33802	18261	19764	22343	18797	50813	26264	21429	3367.83	21702.7	24833
CGND-HRA-00273	1	302390	550149	222031	856310	326221	121030	311046	209577	235742	66955.2	104366	44824	77603.8	75034	70054	56047.7	53539	141492	105827	89229	110144	61529.5	73833	32143	69753.6	72067	39546	53497	54142	4446.57	46519	34743	31556	52376.5	35739	33591	53468	54282	32857	40124	35577	42215	82706	38470	31663	1649.45	52939.8	40824
CGND-HRA-00589	1	2405079	1.74499e+06	1263648	1531129	1.27141e+06	419197	281894	974004	247088	373697	460606	244595	445593	377203	418288	306768	243191	54667.8	157545	182817	107802	166505	85106	42364	127177	70006	111487	47086	75780	31895.2	34983	102318	41675	75936.5	46006	65997	59121	44971	79068	69716	53539	51175	42475	36520	33806	12622.1	36672.1	43329
CGND-HRA-00606	1	562052	1.25205e+06	280165	1069511	1.12374e+06	222260	241325	674014	148665	203434	318061	99554	268576	246616	236572	203745	181777	72565.1	107087	222000	141387	111265	45638	24863	118288	61363	68080	81266	34256	14395.8	20906	58489	23090	70902.8	42583	53672	37865	37124	66257	39622	39436	31132	88714	28540	36587	2725.57	34705.7	52419
CGND-HRA-00802	1	2005849	357437	1062206	601427	482303	390919	253837	272078	82790	161189	178524	203301	133281	133441	121865	108850	87343.9	33116	69661	70424	62353	35698.8	33080	37056	46284.8	34013	26073	39344	46136	56070.1	20491	37530	27018	26321.2	41647	44730	27039	26887	24078	21537	20007	14920	19905	23108	27729	46440.6	17110.6	18945
CGND-HRA-00610	1	846478	1.54635e+06	462982	564151	1.29896e+06	199559	308141	827874	86507	310022	452617	110040	370522	294508	390506	250736	236109	216775	82931	290040	48092	197536	27793	12793	101265	58912	70825	17661	86102	7998.92	13778	66298	12005	46942.9	26865	49242	64665	34641	63517	42674	31140	28819	27544	20867	16714	1939.63	9072.13	43885
CGND-HRA-00614	1	452458	688055	290759	800100	589765	170988	325216	383210	240716	164878	188373	77789.2	166753	171080	131013	113489	114964	61120	85765	99049	92241	75794.4	67813	33447	102108	64060	54537	47523	60010	5280.7	39533	45346	31874	51118	29922	34614	44336	33197	38203	35858	37050	41594	50558	34026	28779	3029.88	28916.7	37964
CGND-HRA-00675	1	488123	610141	242586	497904	680626	153200	218845	414795	138563	237283	238162	86138.9	230423	198593	162319	114444	150282	43230.9	58952	93962	59105	61234.6	57074	41342	53673.4	45268	50973	32675	30134	8310.01	36173	52718	42012	31691	31671	36843	25812	28089	32880	24556	29712	19172	32987	23912	23157	3324.08	24708.5	25551
CGND-HRA-00642	1	829587	408521	522221	1092950	199020	294888	161800	149886	131101	73905.4	94050	148166	58140.6	59191	61561	37470.9	39401	26060	125935	53906	90841	35323.8	52471	34382	84843.8	55540	34332	64053	69646	20997.5	23821	35272	42608	53034.4	31583	41709	38320	32127	28695	26580	28816	26904	24329	28823	27994	5530.03	30221.4	37235
CGND-HRA-00649	1	1314776	524444	676648	833643	362453	475402	392718	258223	65503	90544.2	141583	162160	67553.1	102502	68430	69912.1	72399	207260	117010	94436	56350	46005.5	28865	27475	75340.4	44863	29195	31815	113620	22023	14567	38922	16283	46689.1	31724	43211	51074	41007	33769	21516	23820	16529	51602	20891	21176	11672.2	19092.5	69945
CGND-HRA-00666	1	133839	220243	60384.5	390458	335010	74804.4	284882	231917	126881	102483	107886	26768.6	96696	100497	90874	65307.5	66791	37970	60977	79210	87742	31859.3	41691	23264	51119.9	47170	22897	24571	29613	3639.26	23732	29598	26266	21697.6	25354	30280	25224	29999	15527	15933	17440	13451	29181	21322	26281	683.84	17483.5	22280
CGND-HRA-00626	1	763076	327201	429717	1353435	421179	261175	352926	315137	90421	109899	161395	137306	86977.3	136923	110782	83194.7	85418	60526	169117	61614	88982	45900.7	61592	27107	97940.9	62644	25848	45982	99694	15181.8	17954	41058	25343	56664.7	29679	48050	41241	39755	27704	23379	26136	18897	45952	32587	28798	3653.41	24379.6	39595
CGND-HRA-00233	1	597417	262118	308670	715572	276725	247646	468769	229592	183133	83404.9	107763	76688	82993	98760	65061	69168.1	57655	84627	105214	50561	101243	45837.1	66697	18899	69157.2	72554	29833	38360	71773	18630.7	23530	33209	25643	33105.5	22654	34679	44163	36031	24116	24067	25937	22929	41399	32169	27843	9803.87	27240.6	22627
CGND-HRA-00234	1	723331	337879	390053	718213	273779	269113	515029	214341	204423	88482.2	101588	63235.2	75324.5	97079	77045	67256.9	60060	117173	76367	55899	76702	52459.6	52323	21555	51538.4	69619	37080	27311	52693	16900.9	28942	32685	21197	28891	20584	33610	50722	44268	20922	29526	24767	26025	50431	27715	22528	12521	21663.1	21056
CGND-HRA-00235	1	662888	308856	369055	727339	366049	286756	688906	239772	243135	80272.4	120542	64373.6	77123.5	121132	64252	77157.5	70744	173373	116828	69357	129855	45493.8	75909	27635	92616.6	88085	30605	56740	65719	19987.2	36853	31144	30614	57039.1	31153	35527	41238	47761	20878	25943	28383	25711	63948	47634	37142	11118.9	44521	28537
CGND-HRA-00237	1	365752	250692	195749	599455	337296	213326	468678	231690	187800	89475.4	121021	44886.8	71872.1	116542	84883	73995.8	68379	84209.2	100800	60830	79205	46396.5	56700	17714	63089.5	80980	30393	38058	41907	15234.7	26953	27534	22776	28645.2	17976	26664	42153	48205	18967	20255	22930	19879	87243	36388	25203	4986.35	28136.2	26169
CGND-HRA-00238	1	553457	316796	312583	463588	361584	228072	351049	213707	194749	105210	112441	75606.1	87654.2	128097	79237	88215.4	78435	54646	62698	60525	80136	46700.2	48326	24763	57115.7	58124	36744	32548	36765	19703.1	30040	30594	26350	22240.3	22610	27252	35674	29827	18420	20288	22780	21894	28522	28593	24695	11779.5	24733.5	18844
CGND-HRA-00037	1	211122	582232	159044	542473	1.15751e+06	67388.9	341052	632075	54609	328317	306226	21623.6	312434	315578	235862	128717	195632	191046	94125	169260	31027	129284	19050	6778	77929.7	39819	32920	13911	43989	1804.73	5231	59528	7754	38669.6	16304	35113	38491	22507	30563	26559	22478	17269	22023	16901	11690	669.64	4230.8	45781
CGND-HRA-00038	1	1311289	891523	608651	827376	1.42014e+06	292434	461000	1121377	62363	326519	383623	109210	341782	300947	323423	277657	263916	598207	124349	273984	33146	151207	27753	11784	115402	45217	47133	23774	109549	10398.6	4645	81009	8024	45543.3	22839	62016	42683	32534	52477	31148	25665	17078	24864	17628	16298	3514.74	6251.28	76910
CGND-HRA-00039	1	475882	618068	328858	990398	576583	182472	282443	397106	238564	118042	193228	71933.9	135975	136554	130382	107456	106334	41896	127231	124287	90095	79562	77403	37887	95973.6	75200	58419	52640	93165	11753.8	30508	53345	47502	46462.5	33012	44356	78644	35469	35094	40778	40938	35854	51600	45152	32800	4844.49	33139.5	35567
CGND-HRA-00040	1	458118	463039	260281	661867	376807	137917	365028	260582	162222	91148.8	119436	76360.8	89626.3	95390	76256	73405.1	74582	131784	87325	98906	69997	68139	57597	19576	64355.9	55576	34343	24576	62288	7641.56	20935	36791	19811	30825.3	23391	35454	52017	32917	26385	29520	27193	28097	25671	26406	22089	4377.11	15463.7	40993
CGND-HRA-00307	1	105739	1.31765e+06	50172.1	1273984	571956	29933.3	217343	505209	211933	131674	206246	13839.8	125561	132360	176171	150823	106810	45364	90092	187350	119938	99740.1	70777	56563	84393.8	72279	59938	50597	89766	1033.1	43362	67145	34167	66282	44233	55125	48983	33639	62686	74382	55570	58842	20888	29837	27061	584.32	21293.1	46828
CGND-HRA-00315	1	718728	271335	410374	1020600	315634	284440	531780	221296	147326	47504.5	94007	125521	53143.5	92274	54349	61806.5	45704	349076	174658	58034	83607	29175.2	86366	31802	125666	53822	18086	68583	76392	13810.1	35693	28050	26634	72436.2	33837	35480	47360	47613	27783	27636	25176	26048	86907	38696	32501	3975.4	56100.8	46797
CGND-HRA-00027	1	428986	224651	285978	697169	259746	278172	634256	159880	179365	46753.6	83437	60611	43407.5	82326.5	36393	51178.3	49681	212858	125462	99683	109544	41750.7	80846	17343	114673	86378	24279	64228	52258	17267.6	29706	31662	24210	67693.9	23316	35686	47544	52824	17737	24047	26006	23261	119853	43282	32350	3667.36	42147.9	46578
CGND-HRA-00028	1	438504	275522	240137	779923	447899	252098	535598	332496	102302	123409	149658	54539.4	106151	116358	108993	94622.2	88487	156774	93565	77418	59445	60273.6	38980	12210	73324.2	70270	29292	23299	78090	8953.4	15852	35312	12611	30922.2	16078	36808	45095	43217	24066	23936	23810	18869	29974	24079	20327	2208.32	16147.2	33509
CGND-HRA-00029	1	591301	256518	304560	452261	401262	278372	467883	290637	134821	160574	135677	81907.2	129522	130324	132393	101684	94894	133443	67931	103662	66251	56094.8	46552	15686	55414.7	67043	27283	15691	47381	11493	23322	36784	16932	24692.5	21293	34842	47283	44216	19963	19152	24423	18874	31647	24578	20543	7868.27	14122.2	19168
CGND-HRA-00031	1	453245	192141	222868	328018	281097	245342	355226	172200	51408	81148.9	67289	58411.8	76105.5	87793	71064	64695.6	61613	181193	52697	95150	34758	49385.9	21154	5655	51036.7	46857	12763	9249	84502	7048.39	10928	21894	5983	22250.7	10793	28264	77196	24891	14910	18475	17139	14838	23715	18244	13265	3018.16	4885.92	43521
CGND-HRA-00032	1	734317	288172	370707	498368	295425	287548	743220	183897	121938	73672.3	82285	91912.8	65962.8	94745	57617	59807.6	61456	477348	84534	88699	102091	43855.2	42881	17059	68506.1	69519	14123	32456	38148	17219.2	24738	27472	12078	28658.5	24904	29117	42163	56709	18839	22432	24416	25878	82494	26248	24929	5875.63	20851.8	69153
CGND-HRA-00034	1	606847	492836	381520	876765	396900	366936	562853	310698	304648	120038	160608	87207.9	92654.6	144884	95035	96990.4	78453	74563	142638	112581	135864	68508.1	109453	20589	169938	111715	54990	66304	104666	22234.6	38459	41578	35563	70617.6	26260	43575	59481	54258	30502	39116	38360	43183	56647	49758	39873	5271.79	34969.6	36682
CGND-HRA-00036	1	430292	247019	249377	498508	355011	275743	664471	227522	148145	84995.8	101617	72255.1	72253.7	114089	63158	79049.6	65253	182197	80334	80372	67080	47029.5	44023	18832	91306.2	62503	27931	27337	71510	14775.9	26320	27814	18566	42562.4	18341	29967	41463	33720	18672	18935	23659	19878	62499	31084	23183	2776.33	14647.5	26819
CGND-HRA-01911	0	3427008	908592	1771106	1380824	515023	750170	343765	304778	122065	173939	172736	368593	139538	177614	126975	113721	107401	96423	151466	104010	83625	82342.3	36987	27696	101792	61913	48614	67510	87675	95816.7	16449	57728	24143	65993.7	37984	58081	58525	48974	49077	40808	33757	31881	45321	33240	32318	28480.8	31479.6	43373
CGND-HRA-01315	0	1198971	305278	517218	670966	404934	322072	404180	267645	133495	147140	152735	120338	120584	129778	106671	97283.2	78148	98900	108486	65351	138975	44661.8	62600	39092	41522.6	83746	27447	45204	36657	36554.4	47052	30107	34844	31357.6	44016	37843	39192	60059	24053	22234	24800	21530	64077	39271	43089	30593.7	39028.3	24353
CGND-HRA-01383	0	1570330	726464	748587	531685	452905	374591	180147	293084	153173	145800	142017	146948	107224	148258	108213	109667	88725	30456.5	46155	73997	44109	67860.2	31361	24269	49226.6	27504	52888	26239	29067	49704.5	19765	33181	24617	30931.1	18318	23557	27684	14328	27445	24169	22584	20534	12902	16500	13251	14831.5	13782	17836
CGND-HRA-01183	0	1532358	727858	715596	377415	824459	408175	148412	457533	203194	264189	249987	92333.6	214160	281376	215510	208410	154859	15118	32478	73043	37051	77013.7	54426	27881	51713.3	30779	65746	24615	20886	46196.4	32526	37746	35074	34568.3	22650	23890	20290	14476	27177	26280	19919	21304	17622	21767	15136	18519.9	19201.2	14648
CGND-HRA-01958	0	2433779	1.121e+06	1166140	904428	388019	423918	270544	250114	121613	157749	147409	244289	103505	113684	99553	89400.4	84400	49135	93752	74343	71167	85016.1	47210	43171	53302.7	44837	62123	38355	68258	57385.1	27967	47747	34133	37790.2	37972	46689	39074	30854	47067	39636	36873	32885	16877	23051	24793	40230.8	21810.7	36936
CGND-HRA-01968	0	2623395	880682	1151043	704589	555353	444103	259538	386801	200446	214175	183197	281743	164488	195150	151307	128272	120311	29290	92799	96152	65030	74364.6	62692	52714	70784.2	56849	63867	66036	71460	61641.1	35180	47252	62097	39395.5	35091	46033	52579	34551	41955	36016	32068	29980	43820	35622	28033	40965.7	38795.2	35249
CGND-HRA-02179	0	1314025	621756	563112	487426	414872	279614	397680	281991	232168	152562	152404	83437.5	133161	144127	118978	123222	79851	60101	84809	70940	89814	89001.2	85759	42895	59730.9	55627	68100	48802	46033	23351.8	45506	33795	40126	39701.9	29776	28024	50085	28873	28743	29360	27815	28409	32770	39599	31907	19977.4	33366.9	21015
CGND-HRA-01960	0	1269821	594590	556914	629185	372779	284375	290262	257359	78436	144583	134628	142840	105258	102542	111779	90865.3	78736	90992	69514	67996	49052	53438.8	40668	43319	33803.3	40365	26679	28170	44282	31638.5	38171	39577	27639	29205.3	39327	37627	34034	36140	33026	26254	27016	21950	23192	22249	20957	20081.1	13616.8	29141
CGND-HRA-01962	0	577934	288613	308835	376227	321495	219544	326500	180437	71884	95702.9	109308	98048.1	76806.2	98724	82945	78278.9	66662	65002	54826	39294	35467	34918.4	27326	36686	33576.5	38312	20262	32634	50065	48807.8	21500	34466	29898	19276.3	22612	32743	23580	26681	20891	14106	20099	12247	23267	18258	20027	13642.8	11265.2	16452
CGND-HRA-01945	0	1652606	441231	919340	618661	171272	285848	195760	107310	114634	63369.2	64120	165988	43533.6	45995	45415	38649.6	32534	99309	73702	33600	64412	30599.4	46737	39495	41153.1	35967	19922	50080	34781	44423.1	37326	23735	23603	23116.1	29838	30860	25174	30745	22561	23439	22737	22879	31334	21104	25536	26228.3	25593.5	23883
CGND-HRA-01951	0	2124093	853613	728312	1068090	778794	268641	346515	404584	51874	262111	240142	202628	221294	233122	208178	158642	157923	119314	160405	39216	46488	55945.4	27110	68159	40761.5	43318	32867	59217	66401	44881.3	17794	42337	26937	38505.5	44279	44208	38985	41707	43960	27508	29554	24799	42290	20816	24658	67720.2	15120	38764
CGND-HRA-01947	0	989652	689608	516834	570418	505101	232753	221443	269068	126709	163540	148822	89682.3	135306	153696	114961	111236	99757	37766	40499	55900	102367	43065.6	40654	33152	34240.9	34795	48983	34075	32108	29683.6	26846	35804	29375	24287	36394	36369	27536	21630	27759	29861	25823	25412	12299	22146	29407	18748.5	19136	17635
CGND-HRA-01943	0	1114326	615467	506083	657284	493101	336547	264371	292587	130822	195208	172779	122976	157003	160871	134332	128163	105222	57654.9	51081	64360	68940	45654.9	55948	42192	44592.1	39486	39817	40082	60987	45399	35461	36174	38204	27474.6	40800	35974	31079	29305	31708	26531	26489	25888	18005	23724	29276	9215.77	23617.2	21251
CGND-HRA-01953	0	996593	625920	411679	550570	642204	334900	403770	349330	176752	209409	192935	143991	178733	190639	155273	147063	129763	65330	60686.2	65754	70491	54006.1	63230	44863	52352.8	54890	48619	47769	70022	54002.4	45052	41312	45259	27153	37366	43191	33924	33670	33418	31092	27045	26472	23147	29069	29534	22430.5	24729.3	25370
CGND-HRA-01955	0	833033	365880	385729	370126	283564	278642	289058	181279	90620	116108	107677	107337	108892	97752	83828	77948.8	58182	62924	58298	41466	45848	33503.3	44704	36065	51150.8	37033	21663	36434	68797	44982.3	36101	25965	31814	25558.8	28376	30819	25566	28165	20928	18301	19778	15257	24045	21548	24087	19332.9	19151.8	18053
CGND-HRA-00865	0	2285533	1.00568e+06	1173147	737474	530709	294129	186643	314724	177243	207267	178588	220493	149648	173096	133317	121277	111822	41940.3	62143.3	50481	69919	63464.3	50439	77022	35799.2	35361	68915	43848	28059	41395.3	40394	44981	52950	33265	46118	33086	34162	24870	38628	35605	34430	33595	18151	28090	25610	39465.5	30512.7	20606
CGND-HRA-00882	0	1738048	615112	906318	628629	315754	272944	248912	227731	100742	143681	121829	166442	85403.9	101507	97623	79785.5	76483	71135	85194	47050	49669	54743.3	32622	55301	40470.1	35888	33775	33176	51702	34603.7	26785	32848	28477	34341.4	29785	31625	40635	25719	28380	24124	24884	22950	17641	22262	19785	28882.9	15597.1	25436
CGND-HRA-00896	0	6841924	2.10921e+06	2961395	2335256	2.11923e+06	961863	686659	1456791	220534	843343	722021	346666	646800	619049	622879	523615	500804	274884	298865	196971	128125	185342	124095	120454	127924	108008	92107	88993	173852	134318	97034	127863	62179	109489	94547	95117	100810	73856	105397	79602	83654	70287	51847	61661	55336	96292.4	37133.8	94895
CGND-HRA-00838	0	1784892	677876	867565	454759	644075	323990	180471	391792	134224	258076	247190	136341	203450	199789	176933	155295	158177	33333	35284	54181	39978	49639	51010	54187	37400.5	31665	46922	33588	43847	40570.9	36714	43673	41290	28459.6	31117	35686	21114	20124	30908	25477	24171	19182	19894	21117	19681	27108.4	19753	14028
CGND-HRA-00848	0	1938466	618824	1041764	552288	403301	379457	279402	241253	172773	139897	130479	156741	110181	124991	100296	95659.4	90232	68545.8	76106	49493	74202	43030.9	48994	56024	47014.4	44431	34141	58741	25894	47946.3	42135	32837	34708	34623.1	40956	29119	30992	33196	26512	28553	25539	28764	36840	31804	26161	29662	25166.5	24121
CGND-HRA-00854	0	1801774	662602	970804	651527	1.03914e+06	257861	269588	603895	48044	334966	309219	149328	285912	275365	237865	226146	213579	78921	84104.7	61129	28800	79943.1	26058	34811	35721.4	30633	32609	34639	24928	40048.4	15810	40706	19043	41187.7	25231	24390	20422	26352	34564	19374	21127	16242	48428	17985	15388	38142.8	13906.9	16791
CGND-HRA-00960	0	4834707	2.38037e+06	2101162	1737715	2.05841e+06	822199	399736	1145008	184939	607360	652329	386400	576991	594270	435809	421098	455584	62344	143214	165098	91735	195669	78306	96819	115902	62449	134643	75908	99854	138509	44406	123327	62384	88661.4	72051	88621	53724	45850	107297	63002	70162	44861	40519	41125	43475	88918.4	37784.4	39391
CGND-HRA-00983	0	6874376	3.13213e+06	3411749	3485932	1.40209e+06	1016997	369650	1048175	401474	678004	593118	614642	530816	496888	453306	411145	348319	80716.9	146773	138921	196489	183958	130952	145681	132832	100578	180011	128081	136741	193474	124199	159973	104902	109507	115173	128469	96230	66768	134112	116430	96831	95267	52577	65684	64652	116636	69455.1	90673
CGND-HRA-00992	0	2500359	737617	1160656	591386	846831	335140	200591	477320	150084	337188	280575	129118	266436	279053	228043	199350	180112	35349.5	55982	72142	43311	66045.8	51447	53919	38799.3	44161	55654	33307	27478	42452.1	43332	60174	42982	34612.6	37298	38518	23349	33029	36373	29411	27554	20681	22183	25439	23540	20268.2	25010	15420
CGND-HRA-00924	0	4706790	961756	2285415	1306086	1.10849e+06	877518	697638	680494	169768	405078	433164	318842	358845	293943	293713	267403	245963	298618	202696	150620	119373	107444	77069	108617	128210	89858	40680	85882	79880	118434	64965	94553	50937	90310.4	76874	69109	67035	64135	53098	45991	55609	45134	45624	58521	52163	99458	27682.3	61087
CGND-HRA-00942	0	5196941	2.27147e+06	2350866	1372869	2.16366e+06	952682	489978	1182420	426229	740916	702075	396113	613233	662612	570503	474310	487850	97843.4	135905	172861	129161	172461	132574	152388	97822.5	98636	138912	96132	65326	133572	116343	144924	117109	79335.5	98731	84762	71655	69064	94807	84580	77257	67407	47209	60325	59479	65724	61016.1	54435
CGND-HRA-00947	0	6088730	2.10475e+06	2506394	1813767	3.33665e+06	872030	345496	1827691	188233	1.0527e+06	961172	397308	1.01598e+06	1.09096e+06	823272	699132	677955	69082	241141	225881	108935	230949	92449	124910	139137	81494	120163	82457	122169	117939	51740	159315	79774	111314	81275	101503	103976	53392	100815	81395	76250	44768	60992	51662	48496	80007.6	35594.7	51889
CGND-HRA-00954	0	5426482	2.8086e+06	2451902	1668146	1.14946e+06	559652	228281	673027	242105	445918	435451	369069	360664	348109	312087	248068	227950	55907.9	113607	150851	125541	139794	101176	125669	82699	56538	150200	72327	70534	91616.6	74720	98373	78189	77634.7	80763	65657	53921	38856	97483	74990	70526	64021	23246	38821	40761	59724	44198.2	47423
CGND-HRA-00908	0	4814684	1.92508e+06	2139904	1783381	1.67941e+06	1034426	504207	868599	346370	590859	608782	445976	540563	520340	409530	369734	309181	170489	210414	168507	123175	155429	116317	160882	90987.6	99467	103654	94299	79184	148701	99170	114777	96406	82483.2	92676	75528	82776	73271	89826	77290	69066	55600	70961	68053	58291	97255.2	59625.9	68793
CGND-HRA-00468	0	3158283	1.5779e+06	1179404	690090	967465	294051	262548	433162	149995	235999	258366	140891	231672	332808	146118	148020	138490	78596.8	77818.3	110743	45820	100439	36456	83810	46989.8	35841	61782	46690	22296	47255.6	26660	62699	57333	37947.2	45753	42764	29796	31208	54733	36330	36487	22540	52471	27347	24508	46540.7	22169.9	21451
CGND-HRA-00791	0	410180	438272	235257	452667	527295	108298	387651	302689	231785	96700.2	144995	80818.4	130540	128306	117392	90872.1	75586	91111	48847	90980	78783	59884.8	72169	44346	53139.8	60113	44100	39040	38690	6194.77	53529	34446	36645	26005.1	28368	27763	35542	33899	24870	28169	25711	21577	31937	34103	28482	2380.21	27595.4	21676
CGND-HRA-00799	0	850713	1.26948e+06	463708	592335	2.37085e+06	133482	251403	1743399	33692	639432	866446	88098.1	800927	505418	724076	489065	416289	98892	68166	174855	25753	193641	23304	14654	90150.1	31909	72172	22196	63003	5851.79	3979	78757	8254	52826.1	16837	42136	34686	22016	67059	29053	26829	17575	15850	13274	13999	5931.92	4265.44	31872
CGND-HRA-00282	0	581748	553623	294342	782171	972875	137595	524232	554347	180149	197463	269845	66128	253391	248816	222140	164246	151191	99204	102319	110877	77302	92694.1	47353	31425	53338.2	80011	50907	29893	59062	6554.67	25807	47485	25947	35320.4	29753	41806	62982	56629	31869	27719	31213	28754	37963	29345	27377	3744.28	21732.6	22362
CGND-HRA-00281	0	820729	2.24292e+06	394402	628268	979798	296504	331194	749989	232802	349366	383243	113837	380052	238869	243709	214224	235966	85388	54623	297767	65272	271801	49985	23328	126738	61836	123658	36163	41567	12393.2	27661	64719	33866	100255	30694	44918	26783	31895	78731	36472	39784	37382	70528	27058	22903	913.68	25294.9	29599
CGND-HRA-00283	0	212615	437495	116259	406467	260513	105879	146569	140422	205809	55080.2	63895	37624	75328	65871	49501	44409	42303	33889.9	39658	77803	86843	41273.5	43481	16959	45903	42609	35907	24132	31788	2199.62	28627	18770	24722	25771.4	23109	25693	30069	24460	18360	26030	21027	29361	25210	24191	25096	958.07	27596.9	31028
CGND-HRA-00755	0	240622	374783	119252	329939	814510	80263.2	254710	406311	127510	131990	199731	48088.7	226019	211322	150812	119933	113461	114478	57915	67093	42760	48083.9	36122	35408	39209.3	41783	28236	28294	29202	4363.78	28721	22218	28920	24511.2	18607	17210	26901	25191	18488	16694	19740	13614	51039	22960	19551	2557.93	21883	25526
CGND-HRA-00592	0	755418	589281	360996	548453	1.304e+06	240900	285284	680834	193652	229536	321984	105276	360556	388947	281379	218977	170548	44471.4	125581	138303	127728	84788.9	72535	29195	87996.4	64392	63840	47484	54634	17040.8	40943	42695	35712	43584.9	38174	39101	45424	38094	33459	27649	28148	28810	49062	35896	41723	5491.53	35935.2	33208
CGND-HRA-00772	0	2461495	767797	1357925	787787	484825	367511	235514	303963	79984	127101	158033	231257	111437	158515	100315	119579	110567	76994.8	73526	62201	65347	47369.1	37620	39432	49792.9	29913	41636	48258	27668	56969.1	27111	34652	21224	44622.9	34189	33018	25427	25875	35599	22453	24476	20042	32618	20236	22654	36836.7	24318.5	23806
CGND-HRA-00782	0	1746287	389119	1062299	481679	202004	369353	394787	142752	134451	89379	77827	168388	65626.3	72568	57881	59696.2	46672	179368	91692	32324	64182	36620.8	56028	45146	42164.4	55208	23855	51313	36094	50119.2	36307	21910	29134	39298	29202	25145	37898	40683	19660	23013	21527	24514	96119	31991	23153	43933.8	30785.3	27277
CGND-HRA-00805	0	1432051	369012	795260	499915	217439	314982	289189	135001	143613	74373	79872	133335	59164.8	62131	56920	54353.9	43400	103209	69686	34615	59633	42080.6	48750	48991	43943.8	39801	23202	32053	49162	43663.7	34382	25702	25996	29125.5	29170	24812	37557	24808	20525	25207	20872	21274	23274	24624	21211	29969.1	17059	18450
CGND-HRA-00764	0	692508	1.18468e+06	356925	642066	900630	120925	243195	519682	103601	346463	318573	81018.8	254772	255444	228095	141653	164590	51270.2	67497	121425	54306	112977	41648	39930	58209.3	38503	84891	22125	53932	9254.95	26644	58099	28035	30417.8	23311	37770	31043	24625	51588	28134	31726	22053	16836	17788	17791	5048.46	11791	32061
CGND-HRA-00236	0	1506961	1.01841e+06	774126	964164	649471	464873	581781	459247	466451	219065	231787	90694.5	182679	214294	191512	164096	141978	70156.2	87929	119287	155340	97658.7	124497	37100	82384.1	101206	93871	52613	84126	36388.5	89025	57542	49541	47708.7	38825	55049	67468	49337	44708	51426	50869	59722	28465	46374	39176	7360.01	45635.6	34725
CGND-HRA-00035	0	370190	476956	189059	642639	400696	120120	451688	270075	167637	102787	131769	77041.9	96874.1	105411	69870	77317.9	68258	231640	98419	85798	100679	57865.2	61447	31401	73113.8	57322	29980	41193.8	60129	7898.76	31292	30869	26601	45823.7	28565	30595	56359	44972	29333	31601	31642	31469	78454	33202	30238	1932.72	34073.7	46162
[truncated: 5,000 more columns]

## Sheet: SuppTable5
Supplementary Table 5. Clinical information of ALS samples.
SampleId	Project	Site	Sex	Ethnicity	SubjectGroup	SubjectGroupSubcategory	FamilyHistoryofALS/FTD?	MNDwithFTD?	MNDwithDementia?	SiteofMotorOnset	SiteofMotorOnsetDetail	AgeatSymptomOnset	Age	SampleSource	RIN	pH	DiseaseDurationinMonths	PostMortemIntervalinHours	Mutation	C9orf72RepeatExpansion	ATXN2RepeatExpansion	CauseofDeath	RevisedElEscorialCriteria	Comorbidities	Prep	Platform	SexCall	SexGenotype	pct_african	pct_south_asian	pct_east_asian	pct_european	pct_americas	C9repeatsize	Expanded,>=30	ATXN2repeatsize	Intermediate,30-33	ALS	Type
CGND-HRA-00041	Target ALS	University of California San Diego	Female	Not Hispanic or Latino	ALS Spectrum MND	Classical/Typical ALS	Unknown	No	No	Limb	Limb - Lower Limb, Left Leg	59	60	Spinal_Cord_Cervical	7.9		21	5	Negative for C9orf72 Repeat Expansion	No	Intermediate	ALS	Unknown	Asthenia, Basal Cell Skin Cancer, Bipolar Disorder, Focal Sensory Loss, Mixed Sensory-Motor Polyneuropathy, Monoclonal Paraproteinemia	Manual KAPA Total	HiSeq 2500	female	XX	0.021888	0.047047	1e-05	0.523282	0.407774	N/A	N/A	N/A	N/A	TRUE	Spine
CGND-HRA-00043	Target ALS	University of California San Diego	Male	Hispanic or Latino	ALS Spectrum MND	Classical/Typical ALS	Unknown	No	No	Bulbar	Bulbar	55	62	Spinal_Cord_Cervical	7.3		84	3	Negative for C9orf72 Repeat Expansion	No	No	ALS	Unknown	Dysphagia, Hyperlipidemia, Tinnitus	Manual KAPA Total	HiSeq 2500	male	XY	0.013386	0.008001	1e-05	0.978593	1e-05	N/A	N/A	N/A	N/A	TRUE	Spine
CGND-HRA-00045	Target ALS	University of California San Diego	Female	Not Hispanic or Latino	ALS Spectrum MND	Classical/Typical ALS	Unknown	No	No	Limb	Limb - Upper Limb, Left Arm	58	62	Spinal_Cord_Cervical	6.2		48	3.5	Negative for C9orf72 Repeat Expansion	No	No	ALS	Unknown	Dysphagia	Manual KAPA Total	HiSeq 2500	female	XX	0.009419	0.030311	1e-05	0.96025	1e-05	N/A	N/A	N/A	N/A	TRUE	Spine
CGND-HRA-00047	Target ALS	University of California San Diego	Female	Not Hispanic or Latino	ALS Spectrum MND	Classical/Typical ALS	Unknown	No	No	Bulbar	Bulbar - Speech and Swallowing	67	70	Spinal_Cord_Cervical	8.7		30	4	Negative for C9orf72 Repeat Expansion	No	No	ALS	Unknown	Cervical Strain, Depression, Gastroesophageal Reflux Disease, PEG, Sialorrhea	Manual KAPA Total	HiSeq 2500	female	XX	0.0083515	0.008775	1e-05	0.982104	0.0007605	N/A	N/A	N/A	N/A	TRUE	Spine
CGND-HRA-00048	Target ALS	University of California San Diego	Male	Not Hispanic or Latino	ALS Spectrum MND	Classical/Typical ALS	Yes	No	No	Limb	Limb - Lower Limb, Right Leg, Ankle/Foot/Toes	67	68	Spinal_Cord_Cervical	6		15	4	Negative for C9orf72 Repeat Expansion	No	No	ALS	Unknown	Actinic Keratosis, BPH, Concussion in High School, Hernia Repair, Syndrome of Inappropriate ADH production, Tonsillectomy	Manual KAPA Total	HiSeq 2500	male	XY	0.005	0.004007	1e-05	0.990974	1e-05	N/A	N/A	N/A	N/A	TRUE	Spine
CGND-HRA-00227	Target ALS	Columbia University Medical Center	Male	Not Hispanic or Latino	ALS Spectrum MND	Classical/Typical ALS	No	No	No	Bulbar	Bulbar - Speech	53	56	Spinal_Cord_Cervical	8.2		30	12	Negative for C9orf72 Repeat Expansion, Positive for ANG (I70V)	No	No	ALS	Unknown	L4/5S1 lumbar fusion surgery	Manual KAPA Total	HiSeq 2500	male	XY	0.0180037	1e-05	1e-05	0.981966	1e-05	8	No	22	No	TRUE	Spine
CGND-HRA-00228	Target ALS	Columbia University Medical Center	Male	Not Hispanic or Latino	ALS Spectrum MND	Classical/Typical ALS	Unknown	No	No	Bulbar	Bulbar - Speech	57	69	Spinal_Cord_Cervical	6.9		156	5.1	Negative for C9orf72 Repeat Expansion	No	No	Unknown	Unknown	Traumatic Brain Injury	Manual KAPA Total	HiSeq 2500	male	XY	0.126897	0.0491963	1e-05	0.758188	0.065709	8	No	22	No	TRUE	Spine
CGND-HRA-00229	Target ALS	Columbia University Medical Center	Female	Not Hispanic or Latino	ALS Spectrum MND	Classical/Typical ALS	Unknown	No	No	Bulbar	Bulbar - Speech and Swallowing	70	71	Spinal_Cord_Cervical	8.2		24	6	Negative for C9orf72 Repeat Expansion	No	No	ALS	Unknown	Stroke/TIA w/ slurred speech & facial weakness	Manual KAPA Total	HiSeq 2500	female	XX	0.035131	0.0812655	1e-05	0.883583	1e-05	7	No	22	No	TRUE	Spine
CGND-HRA-00230	Target ALS	Columbia University Medical Center	Female	Hispanic or Latino	Non-Neurological Control		Unknown	Not Applicable	Not Applicable	Not Applicable	Not Applicable	Not Applicable	54	Spinal_Cord_Cervical	6.7		Not Applicable	7	Unknown	No	No	Sudden Cardiac Death	Not Applicable	Hypothyroidism	Manual KAPA Total	HiSeq 2500	female	XX	0.302582	0.017161	1e-05	0.514618	0.165629	N/A	N/A	N/A	N/A	FALSE	Spine
CGND-HRA-00231	Target ALS	Columbia University Medical Center	Female	Not Hispanic or Latino	ALS Spectrum MND	Classical/Typical ALS	Unknown	No	No	Limb	Limb - Upper Limb, Right Arm	69	71	Spinal_Cord_Cervical	7.4		24	4	Unknown	No	No	ALS	Unknown	Unknown	Manual KAPA Total	HiSeq 2500	female	XX	0.009075	1e-05	1e-05	0.990895	1e-05	10	No	22	No	TRUE	Spine
CGND-HRA-00232	Target ALS	Columbia University Medical Center	Female	Not Hispanic or Latino	ALS Spectrum MND	Classical/Typical ALS	No	No	No	Bulbar	Bulbar - Swallowing	70	72	Spinal_Cord_Cervical	7.2		26	18	Negative for C9orf72 Repeat Expansion	No	No	ALS	Unknown	Grade 1 Cerebellar Pilocytic Astrocytoma	Manual KAPA Total	HiSeq 2500	female	XX	0.00758633	0.00800533	1e-05	0.984389	1e-05	8	No	22	No	TRUE	Spine
CGND-HRA-00054	Target ALS	University of California San Diego	Male	Not Hispanic or Latino	ALS Spectrum MND	Classical/Typical ALS	Unknown	No	No	Unknown	Unknown	Unknown	53	Spinal_Cord_Cervical	6.8		Unknown	9	Negative for C9orf72 Repeat Expansion	No	No	Unknown	Unknown	Unknown	Manual KAPA Total	HiSeq 2500	male	XY	0.009055	0.008767	1e-05	0.982158	1e-05	N/A	N/A	N/A	N/A	TRUE	Spine
CGND-HRA-00171	Target ALS	Johns Hopkins University	Female	Unknown	ALS Spectrum MND	Classical/Typical ALS	Unknown	No	No	Limb	Limb - Lower Limb, Right Leg	54	58	Spinal_Cord_Cervical	6.7		60	4	Positive for C9orf72 Repeat Expansion, Negative for SOD1, Positive for OPTN M98K, SPG11 (Likely benign)	Yes	No	Unknown	Unknown	Unknown	Manual KAPA Total	HiSeq 2500	female	XX	0.013491	0.031631	1e-05	0.954858	1e-05	N/A	N/A	N/A	N/A	TRUE	Spine
CGND-HRA-00049	Target ALS	University of California San Diego	Female	Unknown	Non-Neurological Control		Unknown	Not Applicable	Not Applicable	Not Applicable	Not Applicable	Not Applicable	90	Spinal_Cord_Cervical	7		Not Applicable	10	Negative for C9orf72 Repeat Expansion	No	No	Respiratory Failure	Not Applicable	Congestive Heart Failure, Coronary Artery Disease, Respiratory Failure	Manual KAPA Total	HiSeq 2500	female	XX	0.045525	0.09144	1e-05	0.863015	1e-05	N/A	N/A	N/A	N/A	FALSE	Spine
CGND-HRA-00051	Target ALS	University of California San Diego	Male	Not Hispanic or Latino	ALS Spectrum MND	Classical/Typical ALS	Unknown	No	No	Axial and Limb	Axial - Trunk, Respiratory; Limb - Lower Limb, Leg	73	74	Spinal_Cord_Cervical	5.7		9	10	Negative for C9orf72 Repeat Expansion	No	No	ALS	Unknown	Depression	Manual KAPA Total	HiSeq 2500	male	XY	0.052405	0.082792	1e-05	0.864784	1e-05	N/A	N/A	N/A	N/A	TRUE	Spine
CGND-HRA-00052	Target ALS	University of California San Diego	Male	Not Hispanic or Latino	ALS Spectrum MND	Classical/Typical ALS	Unknown	No	No	Limb	Limb - Lower Limb, Bilateral Leg	58	69	Spinal_Cord_Cervical	5.1		108	9	Negative for C9orf72 Repeat Expansion	No	No	ALS	Unknown	Chronic Paroxysmal Hemicrania	Manual KAPA Total	HiSeq 2500	male	XY	1e-05	0.009199	1e-05	0.974535	0.016246	N/A	N/A	N/A	N/A	TRUE	Spine
CGND-HRA-00053	Target ALS	University of California San Diego	Male	Not Hispanic or Latino	ALS Spectrum MND	Classical/Typical ALS	Unknown	No	No	Limb	Limb - Lower Limb, Right Leg, Ankle/Foot/Toes	48	49	Spinal_Cord_Cervical	7		12	9.5	Negative for C9orf72 Repeat Expansion	No	No	ALS	Unknown	Unknown	Manual KAPA Total	HiSeq 2500	male	XY	0.016391	0.016222	1e-05	0.967366	1e-05	N/A	N/A	N/A	N/A	TRUE	Spine
CGND-HRA-00314	Target ALS	Barrow Neurological Institute	Female	Not Hispanic or Latino	ALS Spectrum MND	Classical/Typical ALS	Unknown	No	No	Limb	Limb - Upper Limb, Left Hand/Fingers	65	69	Spinal_Cord_Cervical	7.6	6.76	48	7.5	Negative for C9orf72 Repeat Expansion	No	No	Respiratory Failure	Unknown	Pneumonia, Sialorrhea, Tonsillectomy, Total Hysterectomy Oophorectomy	Manual KAPA Total	HiSeq 2500	female	XX	0.010236	1e-05	1e-05	0.989734	1e-05	2	No	22	No	TRUE	Spine
CGND-HRA-00336	Target ALS	Barrow Neurological Institute	Female	Not Hispanic or Latino	ALS Spectrum MND	Classical/Typical ALS	Unknown	No	No	Bulbar	Bulbar - Speech and Swallowing	79	81	Spinal_Cord_Cervical	5.9		24	Unknown	Negative for C9orf72 Repeat Expansion	No	No	Unknown	Unknown	Cataract Surgery	Manual KAPA Total	HiSeq 2500	female	XX	1e-05	0.016948	1e-05	0.983022	1e-05	6	No	22	No	TRUE	Spine
CGND-HRA-00344	Target ALS	Barrow Neurological Institute	Male	Not Hispanic or Latino	ALS Spectrum MND	Classical/Typical ALS	Unknown	No	No	Limb	Limb - Lower Limb	79	85	Spinal_Cord_Cervical	5.8		Unknown	7.5	Negative for C9orf72 Repeat Expansion	No	No	Unknown	Unknown	Diabetes Mellitus, Hypertension, Paget's Disease, Shingles, Vit B12 Deficiency	Manual KAPA Total	HiSeq 2500	male	XY	0.016215	1e-05	1e-05	0.983755	1e-05	2	No	22	No	TRUE	Spine
CGND-HRA-00352	Target ALS	Barrow Neurological Institute	Female	Not Hispanic or Latino	ALS Spectrum MND	Classical/Typical ALS	Unknown	No	No	Limb	Limb	57	61	Spinal_Cord_Cervical	8.2		48	3.5	Negative for C9orf72 Repeat Expansion	No	No	Respiratory Failure	Unknown	Unknown	Manual KAPA Total	HiSeq 2500	female	XX	0.004833	0.025662	1e-05	0.969485	1e-05	2	No	22	No	TRUE	Spine
CGND-HRA-00360	Target ALS	Barrow Neurological Institute	Female	Unknown	ALS Spectrum MND	Classical/Typical ALS	Unknown	No	No	Unknown	Unknown	60	61	Spinal_Cord_Cervical	6.7		12	5.5	Positive for C9orf72 Repeat Expansion	Yes	No	Unknown	Unknown	Unknown	Manual KAPA Total	HiSeq 2500	female	XX	1e-05	0.00893	1e-05	0.99104	1e-05	580	Yes	22	No	TRUE	Spine
CGND-HRA-00368	Target ALS	Barrow Neurological Institute	Female	Not Hispanic or Latino	ALS Spectrum MND	Classical/Typical ALS	Unknown	No	No	Limb	Limb	61	63	Spinal_Cord_Cervical	6.5		24	37.5	Negative for C9orf72 Repeat Expansion	No	No	Unknown	Unknown	Cardiovascular Hypertension, Coccidioidomycosis, Copd, Depression/Anxiety, Hysterectomy, Thyroid Disorder	Manual KAPA Total	HiSeq 2500	female	XX	0.00495	1e-05	1e-05	0.99502	1e-05	6	No	22	No	TRUE	Spine
CGND-HRA-00375	Target ALS	Barrow Neurological Institute	Female	Not Hispanic or Latino	ALS Spectrum MND	Classical/Typical ALS	Unknown	No	No	Limb	Limb - Lower Limb, Left Leg	59	68	Spinal_Cord_Cervical	3.3		108	6	Negative for C9orf72 Repeat Expansion	No	No	Unknown	Unknown	Hypothyroidism, Scoliosis	Manual KAPA Total	HiSeq 2500	female	XX	0.004749	0.01125	1e-05	0.983981	1e-05	2	No	22	No	TRUE	Spine
CGND-HRA-00395	Target ALS	Barrow Neurological Institute	Male	Not Hispanic or Latino	ALS Spectrum MND	Classical/Typical ALS	Unknown	No	No	Unknown	Unknown	Unknown	74	Spinal_Cord_Cervical	8.4		Unknown	3.5	Negative for C9orf72 Repeat Expansion	No	No	Unknown	Unknown	Unknown	Manual KAPA Total	HiSeq 2500	male	XY	1e-05	0.885768	1e-05	0.114202	1e-05	5	No	22	No	TRUE	Spine
CGND-HRA-00754	ALS Consortium	University College London	Male	Unknown	Non-Neurological Control		Unknown	Not Applicable	Not Applicable	Not Applicable	Not Applicable	Not Applicable	89	Spinal_Cord_Cervical	6.3		Not Applicable	25	Unknown	Not Applicable	Not Applicable	Urinary sepsis	Not Applicable	Unknown	Manual KAPA Total	HiSeq 2500	male	XY	0.001081	0.005923	1e-05	0.992977	1e-05	5	No	22	No	FALSE	Spine
CGND-HRA-00759	ALS Consortium	University College London	Female	Unknown	ALS Spectrum MND	Classical/Typical ALS	Unknown	No	No	Bulbar	Bulbar	81	82	Spinal_Cord_Cervical	7.9		6	19	Unknown	Not Applicable	Not Applicable	MND	Unknown	Unknown	Manual KAPA Total	HiSeq 2500	female	XX	0.002367	1e-05	1e-05	0.997603	1e-05	2	No	22	No	TRUE	Spine
CGND-HRA-00776	ALS Consortium	University College London	Female	Unknown	ALS Spectrum MND	Classical/Typical ALS	Unknown	No	No	Limb	Limb - Lower Limb	77	80	Spinal_Cord_Cervical	9		36	12	Unknown	Not Applicable	Not Applicable	MND	Unknown	Unknown	Manual KAPA Total	HiSeq 2500	female	XX	0.010527	0.000403	1e-05	0.980187	0.008872	10	No	22	No	TRUE	Spine
CGND-HRA-00786	ALS Consortium	University College London	Male	Unknown	ALS Spectrum MND	Classical/Typical ALS	Unknown	No	No	Axial	Axial - Trunk, Respiratory	68	69	Spinal_Cord_Cervical	7.5		12	19	Unknown	Not Applicable	Not Applicable	MND & stage 2 respiratory failure	Unknown	Unknown	Manual KAPA Total	HiSeq 2500	male	XY	1e-05	0.008689	1e-05	0.991281	1e-05	16	No	22	No	TRUE	Spine
CGND-HRA-00790	ALS Consortium	University College London	Female	Unknown	Non-Neurological Control		Unknown	Not Applicable	Not Applicable	Not Applicable	Not Applicable	Not Applicable	90	Spinal_Cord_Cervical	7.1		Not Applicable	26	Unknown	Not Applicable	Not Applicable	Chest infection	Not Applicable	Unknown	Manual KAPA Total	HiSeq 2500	female	XX	0.003346	0.019217	1e-05	0.977417	1e-05	20	No	23	No	FALSE	Spine
CGND-HRA-00795	ALS Consortium	University College London	Male	Unknown	ALS Spectrum MND	Progressive Bulbar Palsy	Unknown	No	No	Unknown	Unknown	80	84	Spinal_Cord_Cervical	6.1		48	56	Unknown	Not Applicable	Not Applicable	MND	Unknown	Unknown	Manual KAPA Total	HiSeq 2500	male	XY	0.013908	1e-05	1e-05	0.986062	1e-05	8	No	22	No	TRUE	Spine
CGND-HRA-00798	ALS Consortium	University College London	Female	Unknown	Non-Neurological Control		Unknown	Not Applicable	Not Applicable	Not Applicable	Not Applicable	Not Applicable	68	Spinal_Cord_Cervical	6.6		Not Applicable	23	Unknown	Not Applicable	Not Applicable	Colorectal metastatic tumour	Not Applicable	Unknown	Manual KAPA Total	HiSeq 2500	female	XX	0.006356	0.007178	1e-05	0.986446	1e-05	5	No	22	No	FALSE	Spine
CGND-HRA-00928	ALS Consortium	University College London	Male	Unknown	ALS Spectrum MND	Classical/Typical ALS	Unknown	No	No	Limb	Limb - Upper Limb	65	70	Spinal_Cord_Cervical	7		60	58	Unknown	Not Applicable	Not Applicable	Helium inhalation No bulbar involvement	Unknown	Unknown	Manual KAPA Total	HiSeq 2500	male	XY	0.017599	0.05167	1e-05	0.930711	1e-05	8	No	37	No	TRUE	Spine
CGND-HRA-00270	Target ALS	Columbia University Medical Center	Female	Hispanic or Latino	Non-Neurological Control		Unknown	Not Applicable	Not Applicable	Not Applicable	Not Applicable	Not Applicable	16	Spinal_Cord_Cervical	6.4		Not Applicable	9.5	Unknown	No	No	Right heart failure due to pulmonary hypertension	Not Applicable	Esophageal Varices, Portal Hypertension, Portal Vein Thrombosis, Splenectomy/ Rex Shunt Placement, Splenic Infarction, Thrombocytopenia	Manual KAPA Total	HiSeq 2500	female	XX	0.22547	1e-05	1e-05	0.397649	0.37686	N/A	N/A	N/A	N/A	FALSE	Spine
CGND-HRA-00425	Target ALS	Barrow Neurological Institute	Male	Unknown	ALS Spectrum MND	Classical/Typical ALS	Unknown	No	No	Unknown	Unknown	35	39	Spinal_Cord_Cervical	6.4		48	5.5	Negative for C9orf72 Repeat Expansion	No	No	Unknown	Unknown	Unknown	Manual KAPA Total	HiSeq 2500	male	XY	7.2e-05	0.031663	1e-05	0.968245	1e-05	8	No	22	No	TRUE	Spine
CGND-HRA-00431	Target ALS	Barrow Neurological Institute	Female	Unknown	ALS Spectrum MND	Classical/Typical ALS	Unknown	No	No	Bulbar and Limb	Bulbar - Speech; Limb - Lower Limb, Right Ankle/Foot/Toes	60	63	Spinal_Cord_Cervical	6.9		36	4	Negative for C9orf72 Repeat Expansion	No	No	Unknown	Unknown	elevated SSB antibody, fatty liver, gestational diabetes, IBS, pancreatitis	Manual KAPA Total	HiSeq 2500	female	XX	1e-05	1e-05	1e-05	0.588258	0.411712	2	No	22	No	TRUE	Spine
CGND-HRA-00437	Target ALS	Barrow Neurological Institute	Male	Unknown	ALS Spectrum MND	Classical/Typical ALS	Unknown	No	No	Unknown	Unknown	81	83	Spinal_Cord_Cervical	5		24	21	Unknown	No	No	Unknown	Unknown	Unknown	Manual KAPA Total	HiSeq 2500	male	XY	1e-05	0.022654	1e-05	0.977316	1e-05	11	No	22	No	TRUE	Spine
CGND-HRA-00260	Target ALS	Columbia University Medical Center	Male	Not Hispanic or Latino	ALS Spectrum MND	Classical/Typical ALS	Unknown	No	No	Limb	Limb - Lower Limb, Bilateral Leg	70	74	Spinal_Cord_Cervical	6		48	1	Unknown	No	No	ALS	Unknown	Hypertension	Manual KAPA Total	HiSeq 2500	male	XY	0.008226	0.002332	1e-05	0.989422	1e-05	N/A	N/A	N/A	N/A	TRUE	Spine
CGND-HRA-00262	Target ALS	Columbia University Medical Center	Male	Not Hispanic or Latino	ALS Spectrum MND	Classical/Typical ALS	Unknown	No	No	Limb	Limb - Upper Limb, Right Hand/Fingers	79	80	Spinal_Cord_Cervical	7		12	5.3	Unknown	No	No	ALS	Unknown	Hypertension	Manual KAPA Total	HiSeq 2500	male	XY	0.015462	1e-05	1e-05	0.984508	1e-05	N/A	N/A	N/A	N/A	TRUE	Spine
CGND-HRA-00264	Target ALS	Columbia University Medical Center	Female	Not Hispanic or Latino, Ashkenazi Jewish	ALS Spectrum MND	Classical/Typical ALS	Yes	No	No	Limb	Limb - Upper Limb, Right Hand/Fingers	58	65	Spinal_Cord_Cervical	6.4		84	2	Positive for C9orf72 Repeat Expansion	Yes	No	hypoxic-ischemic encephalopathy (acute, moderate)	Clinically Definite ALS	DVT, Hand Surgery, Knee Surgery, Sarcoidosis	Manual KAPA Total	HiSeq 2500	female	XX	0.0463302	0.0675496	1e-05	0.876388	0.0097224	307	Yes	22	No	TRUE	Spine
CGND-HRA-00258	Target ALS	Columbia University Medical Center	Female	Not Hispanic or Latino	ALS Spectrum MND	Classical/Typical ALS	Yes	No	No	Limb	Limb - Lower Limb, Right Leg	65	65	Spinal_Cord_Cervical	8.6		6	7.1	Positive for C9orf72 Repeat Expansion	Yes	No	ALS	Unknown	Unknown	Manual KAPA Total	HiSeq 2500	female	XX	0.00815467	1e-05	1e-05	0.991815	1e-05	662	Yes	22	No	TRUE	Spine
CGND-HRA-00259	Target ALS	Columbia University Medical Center	Male	Not Hispanic or Latino	ALS Spectrum MND	Classical/Typical ALS	Unknown	No	No	Limb	Limb - Lower Limb, Bilateral Leg	59	65	Spinal_Cord_Cervical	6.1		72	5.6	Unknown	No	No	ALS	Unknown	Basal Cell Carcinoma, PBH, OSA, Thyroid Disease	Manual KAPA Total	HiSeq 2500	male	XY	0.014386	0.038119	1e-05	0.947475	1e-05	N/A	N/A	N/A	N/A	TRUE	Spine
CGND-HRA-00265	Target ALS	Columbia University Medical Center	Female	Hispanic or Latino	ALS Spectrum MND	Classical/Typical ALS	Yes	No	No	Limb	Limb - Lower Limb	72	76	Spinal_Cord_Cervical	6		48	3.5	Unknown	No	No	Pneumonia	Unknown	hypertension, hypothyroidism	Manual KAPA Total	HiSeq 2500	female	XX	0.0338525	1e-05	0.0457085	1e-05	0.920419	5	No	23	No	TRUE	Spine
CGND-HRA-00266	Target ALS	Columbia University Medical Center	Female	Hispanic or Latino	ALS Spectrum MND	Classical/Typical ALS	Unknown	No	No	Bulbar	Bulbar - Speech	56	67	Spinal_Cord_Cervical	7.3		132	7	Unknown	No	No	ALS	Unknown	Congestive heart failure, DVT/PE, hypertension	Manual KAPA Total	HiSeq 2500	female	XX	0.368887	1e-05	0.0094295	1e-05	0.621663	3	No	22	No	TRUE	Spine
CGND-HRA-00267	Target ALS	Columbia University Medical Center	Male	Not Hispanic or Latino	ALS Spectrum MND	Classical/Typical ALS	Yes	No	No	Limb	Limb - Lower Limb, Left Ankle/Foot/Toes	58	59	Spinal_Cord_Cervical	6.4		12	18.8	Positive for C9orf72 Repeat Expansion	Yes	No	ALS	Unknown	Unknown	Manual KAPA Total	HiSeq 2500	male	XY	0.0011305	0.0167965	1e-05	0.982053	1e-05	307	Yes	22	No	TRUE	Spine
CGND-HRA-00268	Target ALS	Columbia University Medical Center	Female	Not Hispanic or Latino	Non-Neurological Control		Unknown	Not Applicable	Not Applicable	Not Applicable	Not Applicable	Not Applicable	65	Spinal_Cord_Cervical	3.5		Not Applicable	23	Unknown	No	No	Cardiopulmonary arrest secondary to septic shock as a consequence of metastatic squamous cell carcinoma complicated by neutropenic fever	Not Applicable	Atrial fibrillation, Coronary artery disease, Hypertension, Hypothyroidism, Squamous cell carcinoma of lung	Manual KAPA Total	HiSeq 2500	female	XX	0.873448	1e-05	1e-05	0.075489	0.051043	N/A	N/A	N/A	N/A	FALSE	Spine
CGND-HRA-00269	Target ALS	Columbia University Medical Center	Female	Hispanic or Latino	Non-Neurological Control		Unknown	Not Applicable	Not Applicable	Not Applicable	Not Applicable	Not Applicable	50	Spinal_Cord_Cervical	6.5		Not Applicable	5.5	Unknown	No	No	Cardiopulmonary arrest secondary to metastatic breast cancer	Not Applicable	Breast cancer, Uterine fibroids	Manual KAPA Total	HiSeq 2500	female	XX	0.442609	1e-05	1e-05	0.27828	0.279092	N/A	N/A	N/A	N/A	FALSE	Spine
CGND-HRA-00576	Target ALS	Johns Hopkins University	Male	Unknown	ALS Spectrum MND	Classical/Typical ALS	Unknown	No	No	Limb	Limb - Lower Limb, Left Leg	63	66	Spinal_Cord_Cervical	6.5		43	13	Negative for C9orf72 Repeat Expansion, Negative for SOD1	No	No	Unknown	Unknown	Unknown	Manual KAPA Total	HiSeq 2500	male	XY	0.010186	0.008545	1e-05	0.981249	1e-05	N/A	N/A	N/A	N/A	TRUE	Spine
CGND-HRA-00583	Target ALS	Johns Hopkins University	Male	Unknown	ALS Spectrum MND	Classical/Typical ALS	Unknown	No	No	Limb	Limb - Lower Limb, Left Leg	44	50	Spinal_Cord_Cervical	7.2		74	4.5	Negative for C9orf72 Repeat Expansion, Positive for SOD1 (N139K), Positive for SPG11 (VUS)	No	No	Unknown	Unknown	Unknown	Manual KAPA Total	HiSeq 2500	male	XY	0.926927	1e-05	1e-05	0.06989	0.003163	N/A	N/A	N/A	N/A	TRUE	Spine
CGND-HRA-00601	Target ALS	Johns Hopkins University	Female	Not Hispanic or Latino	ALS Spectrum MND	Classical/Typical ALS	Unknown	No	No	Limb	Limb - Lower Limb, Right Ankle/Foot/Toes	67	68	Spinal_Cord_Cervical	6		15	14	Negative for C9orf72 Repeat Expansion	No	No	Respiratory Failure	Unknown	Arthritis, Dry Eyes, Hypertension, Migraine, S/P L4-L5-S1 Fusion	Manual KAPA Total	HiSeq 2500	female	XX	0.010002	0.013211	1e-05	0.976767	1e-05	8	No	23	No	TRUE	Spine
CGND-HRA-00634	Target ALS	Johns Hopkins University	Male	Unknown	ALS Spectrum MND	Classical/Typical ALS	Unknown	No	No	Limb	Limb - Lower Limb, Left Foot	73	76	Spinal_Cord_Cervical	5.8		48	12	Negative for C9orf72 Repeat Expansion, Negative for SOD1	No	No	Unknown	Unknown	Unknown	Manual KAPA Total	HiSeq 2500	male	XY	0.005597	0.002814	1e-05	0.991569	1e-05	N/A	N/A	N/A	N/A	TRUE	Spine
CGND-HRA-00271	Target ALS	Columbia University Medical Center	Male	Hispanic or Latino	Non-Neurological Control		Unknown	Not Applicable	Not Applicable	Not Applicable	Not Applicable	Not Applicable	61	Spinal_Cord_Cervical	6.9		Not Applicable	19.5	Unknown	No	No	Cardiac arrest/right heart failure secondary to COPD	Not Applicable	Asthma, COPD, Emphysema	Manual KAPA Total	HiSeq 2500	male	XY	0.030536	0.019481	1e-05	0.949964	1e-05	N/A	N/A	N/A	N/A	FALSE	Spine
CGND-HRA-00588	Target ALS	Johns Hopkins University	Male	Not Hispanic or Latino	ALS Spectrum MND	Classical/Typical ALS	Unknown	No	No	Limb	Limb - Upper Limb, Left Arm, Hand/Fingers	67	69	Spinal_Cord_Cervical	5.8		21	11.5	Negative for C9orf72 Repeat Expansion	No	No	Respiratory Failure	Unknown	ADHD, Depression, Left Inguinal hernia, RT ACL separated	Manual KAPA Total	HiSeq 2500	male	XY	0.008443	0.004459	1e-05	0.987078	1e-05	12	No	23	No	TRUE	Spine
CGND-HRA-00605	Target ALS	Johns Hopkins University	Female	Not Hispanic or Latino	ALS Spectrum MND	Classical/Typical ALS	Unknown	No	No	Bulbar	Bulbar - Speech and Swallowing	65	69	Spinal_Cord_Cervical	7.1		52	26	Negative for C9orf72 Repeat Expansion, Negative for SOD1	No	No	Complications of Motor Neuron Disease	Unknown	Cataracts, COPD, Pneumonia, Pulmonary embolism, status post appendectomy, status post cataract surgery, status post gallbladder surgery	Manual KAPA Total	HiSeq 2500	female	XX	0.009496	0.028523	1e-05	0.96196	1e-05	N/A	N/A	N/A	N/A	TRUE	Spine
CGND-HRA-00479	Target ALS	Georgetown University	Male	Not Hispanic or Latino	Non-Neurological Control		Unknown	Not Applicable	Not Applicable	Not Applicable	Not Applicable	Not Applicable	59	Spinal_Cord_Cervical	6	5.96	Not Applicable	18	Unknown	No	No	Pulmonary saddle embolus	Not Applicable	Hypertension, Lumbar spondylolisthesis and spondylolysis, Obstructive Sleep Apnea, Transient Ischemic attacks, Type 2 Diabetes	Manual KAPA Total	HiSeq 2500	male	XY	0.011403	0.022366	1e-05	0.966212	1e-05	10	No	22	No	FALSE	Spine
CGND-HRA-00322	Target ALS	Barrow Neurological Institute	Male	Not Hispanic or Latino	ALS Spectrum MND	Classical/Typical ALS	Unknown	No	No	Limb	Limb	63	67	Spinal_Cord_Cervical	4.1	6.49	48	4	Positive for C9orf72 Repeat Expansion	Yes	No	Respiratory Failure	Unknown	Deep Vein Thrombosis, Hyperlipidemia, Pulmonary Embolism	Manual KAPA Total	HiSeq 2500	male	XY	0.004201	0.007079	1e-05	0.988701	1e-05	539	Yes	22	No	TRUE	Spine
CGND-HRA-00431-2	Target ALS	Barrow Neurological Institute	Female	Unknown	ALS Spectrum MND	Classical/Typical ALS	Unknown	No	No	Bulbar and Limb	Bulbar - Speech; Limb - Lower Limb, Right Ankle/Foot/Toes	60	63	Spinal_Cord_Cervical	6.9		36	4	Negative for C9orf72 Repeat Expansion	No	No	Unknown	Unknown	elevated SSB antibody, fatty liver, gestational diabetes, IBS, pancreatitis	Manual KAPA Total	HiSeq 2500	female	XX	1e-05	1e-05	1e-05	0.588258	0.411712	2	No	22	No	TRUE	Spine
CGND-HRA-00617-2	Target ALS	Johns Hopkins University	Female	Not Hispanic or Latino	ALS Spectrum MND	Classical/Typical ALS	No	No	No	Axial and Bulbar	Axial - Trunk, Respiratory; Bulbar - Speech and Swallowing	57	59	Spinal_Cord_Cervical	7.1		24	10	Negative for C9orf72 Repeat Expansion, Negative for SOD1, Positive for DCTN1 (likely benign)	No	No	Complication of ALS	Unknown	Hypercholesterolemia, Hypertension, Status Post ""Two Foot Surgeries"", Status Post Cholecystectomy, Status Post Lumbar Fusion, Status Post Two C-Sections (1981 And 1985)	Manual KAPA Total	HiSeq 2500	female	XX	0.020001	0.020174	1e-05	0.959804	1e-05	N/A	N/A	N/A	N/A	TRUE	Spine
CGND-HRA-00625	Target ALS	Johns Hopkins University	Male	Not Hispanic or Latino	ALS Spectrum MND	Classical/Typical ALS	No	No	No	Limb	Limb - Lower Limb, Right Leg	50	53	Spinal_Cord_Cervical	6.8		42	19	Negative for C9orf72 Repeat Expansion, Negative for SOD1	No	No	Complications related to ALS.	Unknown	Hernia Now S/P Repair In Setting Of Constipation From Narcotics For Shoulder Pain, Repeat Right Shoulder Dislocation X 3 (4 Total), Traumatic Right Shoulder Dislocation	Manual KAPA Total	HiSeq 2500	male	XY	0.031666	0.060874	1e-05	0.90744	1e-05	N/A	N/A	N/A	N/A	TRUE	Spine
CGND-HRA-00641	Target ALS	Johns Hopkins University	Male	Not Hispanic or Latino	ALS Spectrum MND	Classical/Typical ALS	Yes	No	No	Limb	Limb - Upper Limb, Bilateral Arm, Lower Limb, Bilateral Leg	36	38	Spinal_Cord_Cervical	6.7		28	20	Negative for C9orf72 Repeat Expansion, Negative for SOD1, Positive for SETX, CCNF (likely benign)	No	No	Respiratory Failure	Unknown	Left Hand Surgery X10 S/P Table Saw Injury	Manual KAPA Total	HiSeq 2500	male	XY	0.016002	1e-05	1e-05	0.983968	1e-05	N/A	N/A	N/A	N/A	TRUE	Spine
CGND-HRA-00645	Target ALS	Johns Hopkins University	Male	Not Hispanic or Latino	Non-Neurological Control		Unknown	Not Applicable	Not Applicable	Not Applicable	Not Applicable	Not Applicable	72	Spinal_Cord_Cervical	6.2		Not Applicable	7	Unknown	No	No	Pneumonia, Myelodysplastic syndrome, Bilateral acute renal failure	Not Applicable	Acute Renal Failure (CIN And ATN), Cardiomegaly, Moderate Aortic Atherosclerosis, Myelodysplastic Syndrome, Pneumonia (W Acute And Organizing Diffuse Alveolar Damage)	Manual KAPA Total	HiSeq 2500	male	XY	0.009264	0.011944	1e-05	0.962598	0.016184	N/A	N/A	N/A	N/A	FALSE	Spine
CGND-HRA-00648	Target ALS	Johns Hopkins University	Female	Not Hispanic or Latino	ALS Spectrum MND	Classical/Typical ALS	Unknown	No	No	Limb	Limb - Lower Limb, Bilateral Legs	64	68	Spinal_Cord_Cervical	6.3		71	10	Negative for C9orf72 Repeat Expansion, Negative for SOD1	No	No	Complications from ALS	Unknown	Herpes Zoster W/ Post Herpetic Neuralgia, Hypertension, Ulcerative Colitis	Manual KAPA Total	HiSeq 2500	female	XX	0.013279	1e-05	1e-05	0.986691	1e-05	N/A	N/A	N/A	N/A	TRUE	Spine
CGND-HRA-00665	Target ALS	Johns Hopkins University	Female	Not Hispanic or Latino	ALS Spectrum MND	Classical/Typical ALS	Unknown	No	No	Bulbar	Bulbar - Speech	70	72	Spinal_Cord_Cervical	7.5		28	7	Negative for SOD1, Positive for FIG4, SETX (VUS)	No	No	Complications from ALS	Unknown	Hyperlipidemia, Hypertension	Manual KAPA Total	HiSeq 2500	female	XX	0.442955	0.0169	1e-05	0.498858	0.041276	N/A	N/A	N/A	N/A	TRUE	Spine
CGND-HRA-00670	Target ALS	Johns Hopkins University	Male	Not Hispanic or Latino	Non-Neurological Control		Unknown	Not Applicable	Not Applicable	Not Applicable	Not Applicable	Not Applicable	22	Spinal_Cord_Cervical	6.7		Not Applicable	6	Unknown	No	No	""I. Metastatic Synovial sarcoma (poorly differentiated) II. Acute pneumonia involving the entire left lung.""	Not Applicable	Monophasic synovial sarcoma SS18+	Manual KAPA Total	HiSeq 2500	male	XY	0.017918	0.017297	1e-05	0.964765	1e-05	N/A	N/A	N/A	N/A	FALSE	Spine
CGND-HRA-00674	Target ALS	Johns Hopkins University	Female	Not Hispanic or Latino	ALS Spectrum MND	Classical/Typical ALS	Unknown	No	No	Bulbar	Bulbar - Speech and Swallowing	69	71	Spinal_Cord_Cervical	6.4		25	11	Negative for C9orf72 Repeat Expansion, Negative for SOD1	No	No	Respiratory Failure	Unknown	Arrhythmia, Gastroesophageal Reflux Disease (GERD), Thyroid Disease	Manual KAPA Total	HiSeq 2500	female	XX	0.004264	1e-05	1e-05	0.995706	1e-05	N/A	N/A	N/A	N/A	TRUE	Spine
CGND-HRA-00771	ALS Consortium	University College London	Male	Unknown	Non-Neurological Control		Unknown	Not Applicable	Not Applicable	Not Applicable	Not Applicable	Not Applicable	81	Spinal_Cord_Cervical	6.9		Not Applicable	13	Unknown	Not Applicable	Not Applicable	Prostate carcinoma; COPD	Not Applicable	COPD	Automated KAPA Total	NovaSeq	male	XY	0.00706	1e-05	1e-05	0.99291	1e-05	2	No	22	No	FALSE	Spine
CGND-HRA-00781	ALS Consortium	University College London	Male	Unknown	Non-Neurological Control		Unknown	Not Applicable	Not Applicable	Not Applicable	Not Applicable	Not Applicable	68	Spinal_Cord_Cervical	7.5		Not Applicable	40	Unknown	Not Applicable	Not Applicable	Cardiovascular Accident	Not Applicable	Unknown	Automated KAPA Total	NovaSeq	male	XY	1e-05	0.003783	1e-05	0.996187	1e-05	8	No	22	No	FALSE	Spine
CGND-HRA-00804	ALS Consortium	University College London	Male	Unknown	Non-Neurological Control		Unknown	Not Applicable	Not Applicable	Not Applicable	Not Applicable	Not Applicable	81	Spinal_Cord_Cervical	7.2		Not Applicable	10	Unknown	Not Applicable	Not Applicable	Lung carcinoma; bilateral bronchopneumonia	Not Applicable	Unknown	Automated KAPA Total	NovaSeq	male	XY	1e-05	0.002073	1e-05	0.992085	0.005822	5	No	22	No	FALSE	Spine
CGND-HRA-00814	ALS Consortium	University College London	Male	Unknown	Non-Neurological Control		Unknown	Not Applicable	Not Applicable	Not Applicable	Not Applicable	Not Applicable	79	Spinal_Cord_Cervical	5.9		Not Applicable	24	Unknown	Not Applicable	Not Applicable	Metastatic intestinal cancer	Not Applicable	Unknown	Automated KAPA Total	NovaSeq	male	XY	0.001431	1e-05	1e-05	0.998539	1e-05	13	No	26	No	FALSE	Spine
CGND-HRA-00818	ALS Consortium	University College London	Female	Unknown	ALS Spectrum MND	Classical/Typical ALS	Unknown	No	No	Limb	Limb - Lower Limb	Unknown	79	Spinal_Cord_Cervical	7.1		60	14	Unknown	Not Applicable	Not Applicable	MND	Unknown	Unknown	Automated KAPA Total	NovaSeq	female	XX	0.011573	0.012655	1e-05	0.975752	1e-05	2	No	22	No	TRUE	Spine
CGND-HRA-00826	ALS Consortium	University College London	Female	Unknown	ALS Spectrum MND	Classical/Typical ALS	Unknown	No	No	Bulbar	Bulbar	Unknown	82	Spinal_Cord_Cervical	6.6		12	38	Unknown	Not Applicable	Not Applicable	MND	Unknown	Cognition evaluated by abbreviated mental test score was normal	Automated KAPA Total	NovaSeq	female	XX	0.005234	1e-05	1e-05	0.994736	1e-05	12	No	22	No	TRUE	Spine
CGND-HRA-00829	ALS Consortium	University College London	Female	Unknown	Non-Neurological Control		Unknown	Not Applicable	Not Applicable	Not Applicable	Not Applicable	Not Applicable	83	Spinal_Cord_Cervical	6.3		Not Applicable	22	Unknown	Not Applicable	Not Applicable	Bronchopneumonia	Not Applicable	Unknown	Automated KAPA Total	NovaSeq	female	XX	0.008362	0.009283	1e-05	0.982335	1e-05	5	No	30	Yes	FALSE	Spine
CGND-HRA-00837	ALS Consortium	University College London	Male	Unknown	Non-Neurological Control		Unknown	Not Applicable	Not Applicable	Not Applicable	Not Applicable	Not Applicable	71	Spinal_Cord_Cervical	6.4		Not Applicable	25	Unknown	Not Applicable	Not Applicable	Burst aortic aneurysm	Not Applicable	Unknown	Automated KAPA Total	NovaSeq	male	XY	0.019428	1e-05	1e-05	0.980542	1e-05	N/A	N/A	N/A	N/A	FALSE	Spine
CGND-HRA-00847	ALS Consortium	University College London	Male	Unknown	Non-Neurological Control		Unknown	Not Applicable	Not Applicable	Not Applicable	Not Applicable	Not Applicable	77	Spinal_Cord_Cervical	7.1		Not Applicable	32	Unknown	Not Applicable	Not Applicable	Pulmonary Fibrosis	Not Applicable	Unknown	Automated KAPA Total	NovaSeq	male	XY	1e-05	0.033692	1e-05	0.957938	0.00835	8	No	22	No	FALSE	Spine
CGND-HRA-00863	ALS Consortium	University College London	Female	Unknown	ALS Spectrum MND	Classical/Typical ALS	Unknown	No	No	Limb	Limb - Lower Limb	Unknown	74	Spinal_Cord_Cervical	6		26	27	Unknown	Not Applicable	Not Applicable	MND	Unknown	Cognitive function was unaffected	Automated KAPA Total	NovaSeq	female	XX	0.004499	0.029767	1e-05	0.965714	1e-05	5	No	22	No	TRUE	Spine
CGND-HRA-00869	ALS Consortium	University College London	Female	Unknown	ALS Spectrum MND	Classical/Typical ALS	Unknown	No	No	Limb	Limb - Lower Limb	Unknown	66	Spinal_Cord_Cervical	6.9		36	15	Unknown	Not Applicable	Not Applicable	MND	Unknown	Unknown	Automated KAPA Total	NovaSeq	female	XX	0.010693	0.021464	1e-05	0.967823	1e-05	16	No	31	Yes	TRUE	Spine
CGND-HRA-00881	ALS Consortium	University College London	Female	Unknown	Non-Neurological Control		Unknown	Not Applicable	Not Applicable	Not Applicable	Not Applicable	Not Applicable	80	Spinal_Cord_Cervical	6		Not Applicable	24	Unknown	Not Applicable	Not Applicable	Pulmonary embolism	Not Applicable	Unknown	Automated KAPA Total	NovaSeq	female	XX	0.033782	0.090111	1e-05	0.873654	0.002443	13	No	22	No	FALSE	Spine
CGND-HRA-01605	ALS Consortium	University College London	Male	Unknown	ALS Spectrum MND	Classical/Typical ALS	Unknown	No	No	Limb	Limb - Lower Limb	Unknown	67	Spinal_Cord_Cervical	7.2		48	47	Unknown	Not Applicable	Not Applicable	MND	Unknown	Unknown	Automated KAPA Total	NovaSeq	male	XY	1e-05	0.001855	1e-05	0.998115	1e-05	8	No	22	No	TRUE	Spine
CGND-HRA-00905	ALS Consortium	University College London	Male	Unknown	ALS Spectrum MND	Classical/Typical ALS	Unknown	No	No	Limb	Limb - Upper Limb	Unknown	60	Spinal_Cord_Cervical	5.9		19	60	Unknown	Not Applicable	Not Applicable	Respiratory failure resulting from MND	Unknown	Unknown	Automated KAPA Total	NovaSeq	male	XY	0.001009	1e-05	1e-05	0.998961	1e-05	6	No	22	No	TRUE	Spine
CGND-HRA-00907	ALS Consortium	University College London	Female	Unknown	Non-Neurological Control		Unknown	Not Applicable	Not Applicable	Not Applicable	Not Applicable	Not Applicable	86	Spinal_Cord_Cervical	2.3		Not Applicable	27	Unknown	Not Applicable	Not Applicable	Hypotensive cardiomyopathy	Not Applicable	Unknown	Automated KAPA Total	NovaSeq	female	XX	0.006266	0.003899	1e-05	0.987822	0.002004	5	No	22	No	FALSE	Spine
CGND-HRA-00912	ALS Consortium	University College London	Male	Unknown	ALS Spectrum MND	Classical/Typical ALS	Unknown	No	No	Limb	Limb - Upper Limb	Unknown	58	Spinal_Cord_Cervical	3.7		108	30	Unknown	Not Applicable	Not Applicable	MND	Unknown	Sensory polyneuropathy of the axonal type	Automated KAPA Total	NovaSeq	male	XY	0.006029	1e-05	1e-05	0.993941	1e-05	5	No	22	No	TRUE	Spine
CGND-HRA-00919	ALS Consortium	University College London	Female	Unknown	ALS Spectrum MND	Classical/Typical ALS	Unknown	No	No	Bulbar	Bulbar	Unknown	70	Spinal_Cord_Cervical	7.1		29	26	Unknown	Not Applicable	Not Applicable	MND	Unknown	Unknown	Automated KAPA Total	NovaSeq	female	XX	0.002925	1e-05	1e-05	0.997045	1e-05	10	No	22	No	TRUE	Spine
CGND-HRA-00923	ALS Consortium	University College London	Female	Unknown	Non-Neurological Control		Unknown	Not Applicable	Not Applicable	Not Applicable	Not Applicable	Not Applicable	75	Spinal_Cord_Cervical	6.7		Not Applicable	7	Unknown	Not Applicable	Not Applicable	Cardiac arrest	Not Applicable	Unknown	Automated KAPA Total	NovaSeq	female	XX	0.006276	0.009087	1e-05	0.984292	0.000335	6	No	22	No	FALSE	Spine
CGND-HRA-00933	ALS Consortium	University College London	Male	Unknown	Non-Neurological Control		Unknown	Not Applicable	Not Applicable	Not Applicable	Not Applicable	Not Applicable	45	Spinal_Cord_Cervical	8.1		Not Applicable	15	Unknown	Not Applicable	Not Applicable	Myocardial infarction	Not Applicable	Unknown	Automated KAPA Total	NovaSeq	male	XY	0.005015	1e-05	1e-05	0.994955	1e-05	5	No	22	No	FALSE	Spine
CGND-HRA-00937	ALS Consortium	University College London	Male	Unknown	ALS Spectrum MND	Classical/Typical ALS	Unknown	No	No	Bulbar	Bulbar	Unknown	58	Spinal_Cord_Cervical	6.8		16	49	Unknown	Not Applicable	Not Applicable	MND	Unknown	Mild cognitive changes, ie emotional lability, short-term memory impairment and a sweet tooth	Automated KAPA Total	NovaSeq	male	XY	1e-05	1e-05	1e-05	0.99996	1e-05	2	No	22	No	TRUE	Spine
CGND-HRA-00941	ALS Consortium	University College London	Female	Unknown	Non-Neurological Control		Unknown	Not Applicable	Not Applicable	Not Applicable	Not Applicable	Not Applicable	66	Spinal_Cord_Cervical	6.2		Not Applicable	60	Unknown	Not Applicable	Not Applicable	Acute ventricular failure & cardiomyopathy	Not Applicable	Unknown	Automated KAPA Total	NovaSeq	female	XX	0.001277	0.029826	1e-05	0.968877	1e-05	2	No	22	No	FALSE	Spine
CGND-HRA-00946	ALS Consortium	University College London	Female	Unknown	Non-Neurological Control		Unknown	Not Applicable	Not Applicable	Not Applicable	Not Applicable	Not Applicable	54	Spinal_Cord_Cervical	6.4		Not Applicable	24	Unknown	Not Applicable	Not Applicable	Carcinomatosis; ovarian cancer	Not Applicable	Unknown	Automated KAPA Total	NovaSeq	female	XX	0.004837	1e-05	1e-05	0.995133	1e-05	2	No	22	No	FALSE	Spine
CGND-HRA-00951	ALS Consortium	University College London	Female	Unknown	ALS Spectrum MND	Classical/Typical ALS	Unknown	No	No	Limb	Limb - Lower Limb	Unknown	53	Spinal_Cord_Cervical	4.5		96	65	Unknown	Not Applicable	Not Applicable	MND	Unknown	Ehlers-Danlos syndrome Type II	Automated KAPA Total	NovaSeq	female	XX	0.017988	0.007851	1e-05	0.974141	1e-05	10	No	22	No	TRUE	Spine
CGND-HRA-00958	ALS Consortium	University College London	Female	Unknown	ALS Spectrum MND	Classical/Typical ALS	Unknown	No	No	Bulbar	Bulbar	Unknown	63	Spinal_Cord_Cervical	7.6		60	69	Unknown	Not Applicable	Not Applicable	MND	Unknown	Unknown	Automated KAPA Total	NovaSeq	female	XX	0.004964	0.023633	1e-05	0.971383	1e-05	482	Yes	27	No	TRUE	Spine
CGND-HRA-00963	ALS Consortium	University College London	Female	Unknown	ALS Spectrum MND	Classical/Typical ALS	Unknown	No	No	Limb	Limb - Lower Limb	Unknown	69	Spinal_Cord_Cervical	6.4		13	49	Unknown	Not Applicable	Not Applicable	MND	Unknown	Unknown	Automated KAPA Total	NovaSeq	female	XX	0.001511	0.024018	1e-05	0.974452	1e-05	12	No	22	No	TRUE	Spine
CGND-HRA-00967	ALS Consortium	University College London	Male	Unknown	Non-Neurological Control		Unknown	Not Applicable	Not Applicable	Not Applicable	Not Applicable	Not Applicable	54	Spinal_Cord_Cervical	6.6		Not Applicable	61	Unknown	Not Applicable	Not Applicable	Ischaemic heart disease & cardiac arrest	Not Applicable	Unknown	Automated KAPA Total	NovaSeq	male	XY	0.00326	0.018898	1e-05	0.977823	1e-05	5	No	22	No	FALSE	Spine
CGND-HRA-00971	ALS Consortium	University College London	Male	Unknown	ALS Spectrum MND	Classical/Typical ALS	Unknown	No	No	Limb	Limb - Upper Limb	Unknown	54	Spinal_Cord_Cervical	7.1		34	39	Unknown	Not Applicable	Not Applicable	MND	Unknown	Unknown	Automated KAPA Total	NovaSeq	male	XY	0.000436	0.020916	1e-05	0.978628	1e-05	5	No	22	No	TRUE	Spine
CGND-HRA-00978	ALS Consortium	University College London	Female	Unknown	ALS Spectrum MND	Classical/Typical ALS	Unknown	No	No	Limb	Limb - Upper Limb	Unknown	63	Spinal_Cord_Cervical	7.2		60	24	Unknown	Not Applicable	Not Applicable	MND	Unknown	Unknown	Automated KAPA Total	NovaSeq	female	XX	0.012192	0.019402	1e-05	0.968386	1e-05	2	No	22	No	TRUE	Spine
CGND-HRA-00987	ALS Consortium	University College London	Male	Unknown	ALS Spectrum MND	Classical/Typical ALS	Unknown	No	No	Bulbar	Bulbar	Unknown	61	Spinal_Cord_Cervical	6.4		24	29	Unknown	Not Applicable	Not Applicable	MND	Unknown	Unknown	Automated KAPA Total	NovaSeq	male	XY	0.008079	1e-05	1e-05	0.991891	1e-05	5	No	22	No	TRUE	Spine
CGND-HRA-00996	ALS Consortium	University College London	Female	Unknown	ALS Spectrum MND	Classical/Typical ALS	Unknown	No	No	Limb	Limb - Lower Limb	Unknown	76	Spinal_Cord_Cervical	5.8		24	23	Unknown	Not Applicable	Not Applicable	MND	Unknown	Unknown	Automated KAPA Total	NovaSeq	female	XX	0.002442	0.017987	1e-05	0.979551	1e-05	2	No	22	No	TRUE	Spine
CGND-HRA-00132	Target ALS	Johns Hopkins University	Female	Unknown	ALS Spectrum MND	Classical/Typical ALS	Unknown	No	No	Bulbar and Limb	Bulbar; Limb - Upper and Lower Limb	55	60	Spinal_Cord_Cervical	3.6		51	22	Positive for C9orf72 Repeat Expansion, Negative for SOD1	Yes	No	Unknown	Unknown	Unknown	Automated KAPA Total	NovaSeq	female	XX	0.017487	1e-05	1e-05	0.982483	1e-05	N/A	N/A	N/A	N/A	TRUE	Spine
CGND-HRA-00174	Target ALS	Johns Hopkins University	Male	Unknown	ALS Spectrum MND	Classical/Typical ALS	Unknown	No	No	Unknown	Unknown	73	80	Spinal_Cord_Cervical	3.8		84	3	Negative for C9orf72 Repeat Expansion, Negative for SOD1, Positive for NEFH (VUS)	No	No	Unknown	Unknown	Unknown	Automated KAPA Total	NovaSeq	male	XY	0.015943	0.009	1e-05	0.975037	1e-05	N/A	N/A	N/A	N/A	TRUE	Spine
CGND-HRA-00463	Target ALS	Georgetown University	Female	Not Hispanic or Latino	ALS Spectrum MND	Classical/Typical ALS	Unknown	No	No	Limb	Limb - Upper Limb, Right Arm	60	61	Spinal_Cord_Cervical	8.1		12	7	Positive for C9orf72 Repeat Expansion	Yes	No	Complications of ALS	Unknown	Sleep Apnea	Automated KAPA Total	NovaSeq	female	XX	0.014196	1e-05	1e-05	0.985774	1e-05	439	Yes	22	No	TRUE	Spine
CGND-HRA-00484	Target ALS	Georgetown University	Male	Not Hispanic or Latino	ALS Spectrum MND	Classical/Typical ALS, Mild Diffuse Subpial Gliosis, Mild Hypertensive Vasculopathy	Unknown	No	No	Limb	Limb - Upper Limb, Right	47	51	Spinal_Cord_Cervical	7.2		48	10	Unknown	No	No	Complications of ALS	Unknown	Unknown	Automated KAPA Total	NovaSeq	male	XY	0.017356	1e-05	1e-05	0.982614	1e-05	7	No	22	No	TRUE	Spine
CGND-HRA-00490	Target ALS	Georgetown University	Male	Not Hispanic or Latino	ALS Spectrum MND	Classical/Typical ALS	Unknown	No	No	Limb	Limb - Upper Limb, Bilateral	50	59	Spinal_Cord_Cervical	6		108	13	Negative for C9orf72 Repeat Expansion	No	No	Complications of ALS	Unknown	Atrial fibrillation, Heart Disease, Prostatitis, Splenectomy	Automated KAPA Total	NovaSeq	male	XY	0.011267	1e-05	1e-05	0.988703	1e-05	8	No	23	No	TRUE	Spine
CGND-HRA-00591-2	Target ALS	Johns Hopkins University	Male	Not Hispanic or Latino	Non-Neurological Control		Unknown	Not Applicable	Not Applicable	Not Applicable	Not Applicable	Not Applicable	72	Spinal_Cord_Cervical	5.3		Not Applicable	14	Negative for C9orf72 Repeat Expansion	No	No	Endocarditis, Hypoxic Respiratory Failure	Not Applicable	Aortic Valve Replacement, CHF, Gout, HTN, Pacemaker	Automated KAPA Total	NovaSeq	male	XY	0.65789	0.021313	0.000293	0.319427	0.001077	2	No	23	No	FALSE	Spine
CGND-HRA-00629	Target ALS	Johns Hopkins University	Male	Not Hispanic or Latino	ALS Spectrum MND	Classical/Typical ALS	Yes	No	No	Limb	Limb - Lower Limb, Bilateral Legs	69	72	Spinal_Cord_Cervical	6.2		42	9.5	Positive for C9orf72 Repeat Expansion, Negative for SOD1, Positive for ANXA11 (likely benign)	Yes	No	Respiratory failure due to or as a consequence of ALS	Unknown	Cardiac Stent Placement	Automated KAPA Total	NovaSeq	male	XY	0.021708	0.006645	1e-05	0.971627	1e-05	N/A	N/A	N/A	N/A	TRUE	Spine
CGND-HRA-00679	Target ALS	Johns Hopkins University	Male	Not Hispanic or Latino	ALS Spectrum MND	Classical/Typical ALS	Unknown	No	No	Limb	Limb - Lower Limb, Left Leg	61	69	Spinal_Cord_Cervical	5.4		101	19	Negative for SOD1; Positive for SETX (likely benign), FIG4 (VUS)	No	No	Complication of ALS	Unknown	ALS Upper-Motor Neuron Predominant, Slow Progression, Aspiration Pneumonia, Cervical Spondylosis Status Post Cervical Fusion In 2009, Deep Vein Thrombosis, Depression, Macular Degeneration, Stiff Person Syndrome	Automated KAPA Total	NovaSeq	male	XY	0.019394	0.013582	1e-05	0.967005	1e-05	N/A	N/A	N/A	N/A	TRUE	Spine
CGND-HRA-00682	Target ALS	Johns Hopkins University	Female	Not Hispanic or Latino	ALS Spectrum MND	Classical/Typical ALS	Yes	No	No	Limb	Limb - Lower Limb, Left Leg	50	54	Spinal_Cord_Cervical	6.4		36	11	Negative for SOD1, Positive for UBQLN2, SPG11, NEK1, ANG	No	No	Respiratory Failure	Unknown	Hypoventilation, Idiopathic	Automated KAPA Total	NovaSeq	female	XX	0.012734	0.003512	1e-05	0.977757	0.005987	N/A	N/A	N/A	N/A	TRUE	Spine
CGND-HRA-00749	Target ALS	Johns Hopkins University	Female	Not Hispanic or Latino	ALS Spectrum MND	Classical/Typical ALS	Unknown	No	No	Limb	Limb - Lower Limb, Left Foot	64	67	Spinal_Cord_Cervical	6.4		36	11	Unknown	Unknown	Unknown	Disease progression	Clinically Probable - Laboratory Supported ALS	Adenocarcinoma (Breast), Atrial Tachycardia, Babesiosis, Back Surgery (Sciatica), Depression, Epstein-Barr, Gastroesophageal Reflux Disease, Hysterectomy, Lyme Disease, Osteochondromas Removal, Parvovirus, Rheumatic Fever, Tram Flap Reconstruction	Automated KAPA Total	NovaSeq	female	XX	0.009165	1e-05	1e-05	0.990805	1e-05	2	No	22	No	TRUE	Spine
CGND-HRA-01665	ALS Consortium	Academic Medical Center	Male	Unknown	ALS Spectrum MND	Classical/Typical ALS	Unknown	No	No	Bulbar	Bulbar	76	78	Spinal_Cord_Cervical	6.2		24	Unknown	Negative for C9orf72 Repeat Expansion	Not Applicable	Not Applicable	Respiratory	Unknown	Unknown	Automated KAPA Total	NovaSeq	male	XY	0.007099	0.014377	1e-05	0.978504	1e-05	2	No	22	No	TRUE	Spine
CGND-HRA-01670	ALS Consortium	Academic Medical Center	Female	Unknown	ALS Spectrum MND	Classical/Typical ALS	Unknown	No	No	Limb	Limb - Lower Limb	58	61	Spinal_Cord_Cervical	8.1		35	Unknown	Unknown	Not Applicable	Not Applicable	Euthanasia	Unknown	Unknown	Automated KAPA Total	NovaSeq	female	XX	0.006497	1e-05	1e-05	0.993473	1e-05	8	No	22	No	TRUE	Spine
CGND-HRA-01675	ALS Consortium	Academic Medical Center	Female	Unknown	ALS Spectrum MND	Classical/Typical ALS	Unknown	No	No	Bulbar	Bulbar	77	78	Spinal_Cord_Cervical	5.7		12	Unknown	Negative for C9orf72 Repeat Expansion	Not Applicable	Not Applicable	Euthanasia	Unknown	Unknown	Automated KAPA Total	NovaSeq	female	XX	0.005879	1e-05	1e-05	0.994091	1e-05	8	No	22	No	TRUE	Spine
CGND-HRA-01683	ALS Consortium	Academic Medical Center	Female	Unknown	ALS Spectrum MND	Classical/Typical ALS	Unknown	No	No	Limb	Limb - Lower Limb	67	69	Spinal_Cord_Cervical	5.4		24	Unknown	Unknown	Not Applicable	Not Applicable	Respiratory	Unknown	Unknown	Automated KAPA Total	NovaSeq	female	XX	N/A	N/A	N/A	N/A	N/A	N/A	N/A	N/A	N/A	TRUE	Spine
CGND-HRA-01687	ALS Consortium	Academic Medical Center	Male	Unknown	ALS Spectrum MND	Classical/Typical ALS	Unknown	No	No	Limb	Limb - Upper Limb, Arm	40	50	Spinal_Cord_Cervical	6.6		121	Unknown	Negative for C9orf72 Repeat Expansion	Not Applicable	Not Applicable	Respiratory	Unknown	Unknown	Automated KAPA Total	NovaSeq	male	XY	0.011083	0.002282	1e-05	0.985085	0.001541	18	No	22	No	TRUE	Spine
CGND-HRA-01696	ALS Consortium	Academic Medical Center	Male	Unknown	ALS Spectrum MND	Classical/Typical ALS	Unknown	No	No	Bulbar	Bulbar	56	68	Spinal_Cord_Cervical	5.3		149	Unknown	Negative for C9orf72 Repeat Expansion	Not Applicable	Not Applicable	Euthanasia	Unknown	Unknown	Automated KAPA Total	NovaSeq	male	XY	0.007481	0.008051	1e-05	0.984448	1e-05	6	No	22	No	TRUE	Spine
CGND-HRA-01701	ALS Consortium	Academic Medical Center	Female	Unknown	ALS Spectrum MND	Classical/Typical ALS	Unknown	No	No	Bulbar	Bulbar	63	66	Spinal_Cord_Cervical	7.9		33	Unknown	Negative for C9orf72 Repeat Expansion	Not Applicable	Not Applicable	Unknown	Unknown	Unknown	Automated KAPA Total	NovaSeq	female	XX	0.001663	1e-05	1e-05	0.998307	1e-05	5	No	22	No	TRUE	Spine
CGND-HRA-01706	ALS Consortium	Academic Medical Center	Female	Unknown	ALS Spectrum MND	Progressive Muscular Atrophy (PMA)	Unknown	No	No	Limb	Limb - Upper Limb, Arm	53	57	Spinal_Cord_Cervical	7.5		40	Unknown	Negative for C9orf72 Repeat Expansion	Not Applicable	Not Applicable	Respiratory	Unknown	Unknown	Automated KAPA Total	NovaSeq	female	XX	0.002713	1e-05	1e-05	0.997257	1e-05	13	No	23	No	TRUE	Spine
CGND-HRA-01711	ALS Consortium	Academic Medical Center	Male	Unknown	ALS Spectrum MND	Classical/Typical ALS	Unknown	No	No	Bulbar	Bulbar	71	73	Spinal_Cord_Cervical	6.2		20	Unknown	Negative for C9orf72 Repeat Expansion	Not Applicable	Not Applicable	Respiratory	Unknown	Unknown	Automated KAPA Total	NovaSeq	male	XY	0.013715	1e-05	1e-05	0.986255	1e-05	6	No	23	No	TRUE	Spine
CGND-HRA-01721	ALS Consortium	Academic Medical Center	Male	Unknown	ALS Spectrum MND	Classical/Typical ALS	Unknown	No	No	Limb	Limb - Lower Limb, Leg	62	63	Spinal_Cord_Cervical	7.1		7	Unknown	Negative for C9orf72 Repeat Expansion	Not Applicable	Not Applicable	Unknown	Unknown	Unknown	Automated KAPA Total	NovaSeq	male	XY	0.013062	0.033272	0.002507	0.95115	1e-05	8	No	22	No	TRUE	Spine
CGND-HRA-01727	ALS Consortium	Academic Medical Center	Female	Unknown	ALS Spectrum MND	Classical/Typical ALS	Unknown	No	No	Limb	Limb - Lower Limb, Leg	55	58	Spinal_Cord_Cervical	5.2		41	Unknown	Positive for C9orf72 Repeat Expansion	Not Applicable	Not Applicable	Pneumonia	Unknown	Unknown	Automated KAPA Total	NovaSeq	female	XX	1e-05	0.012924	1e-05	0.987046	1e-05	291	Yes	22	No	TRUE	Spine
CGND-HRA-01729	ALS Consortium	Academic Medical Center	Male	Unknown	ALS Spectrum MND	Classical/Typical ALS	Yes	No	No	Limb	Limb - Upper Limb, Arm	58	61	Spinal_Cord_Cervical	5.1		33	Unknown	Positive for C9orf72 Repeat Expansion	Not Applicable	Not Applicable	Unknown	Unknown	Unknown	Automated KAPA Total	NovaSeq	male	XY	0.010082	1e-05	1e-05	0.989888	1e-05	238	Yes	22	No	TRUE	Spine
CGND-HRA-01733	ALS Consortium	Academic Medical Center	Male	Unknown	ALS Spectrum MND	Classical/Typical ALS	Unknown	No	No	Limb	Limb - Lower Limb, Leg	49	51	Spinal_Cord_Cervical	5.4		23	Unknown	Positive for C9orf72 Repeat Expansion	Not Applicable	Not Applicable	Pneumonia	Unknown	Unknown	Automated KAPA Total	NovaSeq	male	XY	0.019713	1e-05	1e-05	0.980257	1e-05	320	Yes	22	No	TRUE	Spine
CGND-HRA-01737	ALS Consortium	Academic Medical Center	Male	Unknown	ALS Spectrum MND	Classical/Typical ALS	Unknown	No	No	Limb	Limb - Upper Limb, Arm	49	50	Spinal_Cord_Cervical	2.5		13	Unknown	Positive for C9orf72 Repeat Expansion	Not Applicable	Not Applicable	Respiratory	Unknown	Unknown	Automated KAPA Total	NovaSeq	male	XY	0.005877	0.011209	1e-05	0.982894	1e-05	361	Yes	22	No	TRUE	Spine
CGND-HRA-01741	ALS Consortium	Academic Medical Center	Female	Unknown	ALS Spectrum MND	Classical/Typical ALS	Yes	No	No	Limb	Limb - Lower Limb, Leg	66	67	Spinal_Cord_Cervical	5.1		22	Unknown	Positive for C9orf72 Repeat Expansion	Not Applicable	Not Applicable	Euthanasia	Unknown	Unknown	Automated KAPA Total	NovaSeq	female	XX	0.008754	1e-05	1e-05	0.991216	1e-05	344	Yes	22	No	TRUE	Spine
CGND-HRA-01743	ALS Consortium	Academic Medical Center	Male	Unknown	ALS Spectrum MND	Classical/Typical ALS	Unknown	No	No	Limb	Limb - Lower Limb, Leg	28	33	Spinal_Cord_Cervical	3.3		70	Unknown	Negative for C9orf72 Repeat Expansion	Not Applicable	Not Applicable	Respiratory	Unknown	Unknown	Automated KAPA Total	NovaSeq	male	XY	0.002526	1e-05	1e-05	0.997444	1e-05	8	No	22	No	TRUE	Spine
CGND-HRA-01747	ALS Consortium	Academic Medical Center	Female	Unknown	ALS Spectrum MND	Classical/Typical ALS	Yes	No	No	Bulbar	Bulbar	64	66	Spinal_Cord_Cervical	3.6		34	Unknown	Positive for C9orf72 Repeat Expansion	Not Applicable	Not Applicable	Pneumonia	Unknown	Chronic subdural hematoma, Adenocarcinoma lung	Automated KAPA Total	NovaSeq	female	XX	0.007109	0.008415	1e-05	0.98126	0.003206	292	Yes	22	No	TRUE	Spine
CGND-HRA-01749	ALS Consortium	Academic Medical Center	Male	Unknown	ALS Spectrum MND	Classical/Typical ALS	Unknown	No	No	Bulbar	Bulbar	51	53	Spinal_Cord_Cervical	5.9		31	Unknown	Positive for C9orf72 Repeat Expansion	Not Applicable	Not Applicable	Unknown	Unknown	Unknown	Automated KAPA Total	NovaSeq	male	XY	1e-05	1e-05	1e-05	0.991804	0.008166	325	Yes	22	No	TRUE	Spine
CGND-HRA-01752	ALS Consortium	Academic Medical Center	Male	Unknown	ALS Spectrum MND	Classical/Typical ALS	Yes	No	No	Limb	Limb - Upper Limb, Arm	72	73	Spinal_Cord_Cervical	5.1		22	Unknown	Positive for C9orf72 Repeat Expansion	Not Applicable	Not Applicable	Pneumonia	Unknown	Heart Disease, Lung Carcinoma (resected)	Automated KAPA Total	NovaSeq	male	XY	0.008428	1e-05	1e-05	0.991542	1e-05	223	Yes	22	No	TRUE	Spine
CGND-HRA-01755	ALS Consortium	Academic Medical Center	Female	Unknown	ALS Spectrum MND	Classical/Typical ALS	Yes	No	No	Limb	Limb - Lower Limb, Leg	38	40	Spinal_Cord_Cervical	6.1		20	Unknown	Negative for C9orf72 Repeat Expansion; Positive for FUS	Not Applicable	Not Applicable	Respiratory	Unknown	Unknown	Automated KAPA Total	NovaSeq	female	XX	0.005878	1e-05	1e-05	0.994092	1e-05	5	No	23	No	TRUE	Spine
CGND-HRA-01758	ALS Consortium	Academic Medical Center	Female	Unknown	ALS Spectrum MND	Classical/Typical ALS	Unknown	No	No	Limb	Limb - Lower Limb, Leg	38	40	Spinal_Cord_Cervical	5.5		25	Unknown	Negative for C9orf72 Repeat Expansion; Positive for FUS	Not Applicable	Not Applicable	Pneumonia	Unknown	Unknown	Automated KAPA Total	NovaSeq	female	XX	0.003973	0.007176	1e-05	0.988831	1e-05	10	No	22	No	TRUE	Spine
CGND-HRA-01762	ALS Consortium	Academic Medical Center	Female	Unknown	ALS Spectrum MND	Classical/Typical ALS	Unknown	No	No	Limb	Limb - Lower Limb, Leg	58	60	Spinal_Cord_Cervical	5.8		20	Unknown	Positive for C9orf72 Repeat Expansion	Not Applicable	Not Applicable	Respiratory	Unknown	Unknown	Automated KAPA Total	NovaSeq	female	XX	1e-05	0.020665	1e-05	0.979305	1e-05	447	Yes	22	No	TRUE	Spine
CGND-HRA-01772	ALS Consortium	Academic Medical Center	Male	Unknown	ALS Spectrum MND	Classical/Typical ALS	Unknown	No	No	Limb	Limb - Upper Limb, Arm	63	66	Spinal_Cord_Cervical	6.6		38	Unknown	Negative for C9orf72 Repeat Expansion	Not Applicable	Not Applicable	Respiratory	Unknown	Unknown	Automated KAPA Total	NovaSeq	male	XY	0.011825	1e-05	1e-05	0.988145	1e-05	2	No	23	No	TRUE	Spine
CGND-HRA-01782	ALS Consortium	Academic Medical Center	Male	Unknown	ALS Spectrum MND	Classical/Typical ALS	Unknown	No	No	Limb	Limb - Lower Limb, Leg	65	68	Spinal_Cord_Cervical	7.1		33	Unknown	Positive for C9orf72 Repeat Expansion	Not Applicable	Not Applicable	Euthanasia	Unknown	Pituitary Adenoma and Subependymoma left, Prostate Tumor	Automated KAPA Total	NovaSeq	male	XY	0.000356	0.011615	1e-05	0.988009	1e-05	228	Yes	22	No	TRUE	Spine
CGND-HRA-01787	ALS Consortium	Academic Medical Center	Female	Unknown	ALS Spectrum MND	Classical/Typical ALS	Unknown	No	No	Limb	Limb - Upper Limb, Arm	59	61	Spinal_Cord_Cervical	6.7		27	Unknown	Negative for C9orf72 Repeat Expansion; Positive for VCP	Not Applicable	Not Applicable	Euthanasia	Unknown	COPD	Automated KAPA Total	NovaSeq	female	XX	0.009517	0.005081	1e-05	0.985337	5.5e-05	2	No	22	No	TRUE	Spine
CGND-HRA-01805	ALS Consortium	Academic Medical Center	Male	Unknown	ALS Spectrum MND	Classical/Typical ALS	Unknown	No	No	Limb	Limb - Upper Limb, Arm	77	78	Spinal_Cord_Cervical	7.8		13	Unknown	Negative for C9orf72 Repeat Expansion	Not Applicable	Not Applicable	Respiratory	Unknown	Unknown	Automated KAPA Total	NovaSeq	male	XY	0.000513	0.004835	1e-05	0.994631	1e-05	2	No	22	No	TRUE	Spine
CGND-HRA-01792	ALS Consortium	Academic Medical Center	Female	Unknown	ALS Spectrum MND	Classical/Typical ALS	Unknown	No	No	Limb	Limb - Lower Limb, Leg	61	64	Spinal_Cord_Cervical	6.4		34	Unknown	Positive for C9orf72 Repeat Expansion	Not Applicable	Not Applicable	Palliative Sedation	Unknown	Unknown	Automated KAPA Total	NovaSeq	female	XX	0.000658	0.021825	1e-05	0.977497	1e-05	235	Yes	22	No	TRUE	Spine
CGND-HRA-01810	ALS Consortium	Academic Medical Center	Male	Unknown	ALS Spectrum MND	Classical/Typical ALS	Unknown	No	No	Limb	Limb - Upper Limb, Arm	61	68	Spinal_Cord_Cervical	6.7		87	Unknown	Negative for C9orf72 Repeat Expansion	Not Applicable	Not Applicable	Euthanasia	Unknown	Unknown	Automated KAPA Total	NovaSeq	male	XY	1.2e-05	1e-05	1e-05	0.999958	1e-05	8	No	33	Yes	TRUE	Spine
CGND-HRA-01815	ALS Consortium	Academic Medical Center	Male	Unknown	ALS Spectrum MND	Classical/Typical ALS	Unknown	No	No	Limb	Limb - Upper Limb, Arm	67	68	Spinal_Cord_Cervical	4.6		22	Unknown	Negative for C9orf72 Repeat Expansion	Not Applicable	Not Applicable	Euthanasia	Unknown	Unknown	Automated KAPA Total	NovaSeq	male	XY	0.003682	0.005713	1e-05	0.990585	1e-05	5	No	22	No	TRUE	Spine
CGND-HRA-01820	ALS Consortium	Academic Medical Center	Male	Unknown	ALS Spectrum MND	Classical/Typical ALS	Unknown	No	No	Limb	Limb - Upper Limb	59	60	Spinal_Cord_Cervical	5.9		12	Unknown	Unknown	Not Applicable	Not Applicable	Euthanasia	Unknown	Unknown	Automated KAPA Total	NovaSeq	male	XY	0.004652	0.017399	1e-05	0.968271	0.009669	2	No	22	No	TRUE	Spine
CGND-HRA-01824	ALS Consortium	Academic Medical Center	Female	Unknown	ALS Spectrum MND	Classical/Typical ALS	Unknown	No	No	Limb	Limb - Lower Limb, Leg	64	68	Spinal_Cord_Cervical	4.3		49	Unknown	Negative for C9orf72 Repeat Expansion	Not Applicable	Not Applicable	Unknown	Unknown	Unknown	Automated KAPA Total	NovaSeq	female	XX	0.0059	0.001752	1e-05	0.992328	1e-05	11	No	22	No	TRUE	Spine
CGND-HRA-01834	ALS Consortium	Academic Medical Center	Female	Unknown	ALS Spectrum MND	Classical/Typical ALS	Unknown	No	No	Limb	Limb - Upper Limb, Arm	60	61	Spinal_Cord_Cervical	4.1		12	Unknown	Negative for C9orf72 Repeat Expansion	Not Applicable	Not Applicable	Euthanasia	Unknown	Unknown	Automated KAPA Total	NovaSeq	female	XX	0.002107	0.013089	1e-05	0.984784	1e-05	9	No	22	No	TRUE	Spine
CGND-HRA-01839	ALS Consortium	Academic Medical Center	Male	Unknown	ALS Spectrum MND	Classical/Typical ALS	Unknown	No	No	Limb	Limb - Upper Limb, Arm	77	78	Spinal_Cord_Cervical	6		14	Unknown	Positive for C9orf72 Repeat Expansion	Not Applicable	Not Applicable	Pneumonia	Unknown	Unknown	Automated KAPA Total	NovaSeq	male	XY	1e-05	1e-05	1e-05	0.99996	1e-05	389	Yes	22	No	TRUE	Spine
CGND-HRA-01850	ALS Consortium	Academic Medical Center	Female	Unknown	ALS Spectrum MND	Classical/Typical ALS	Unknown	No	No	Limb	Limb - Lower Limb, Leg	55	56	Spinal_Cord_Cervical	4		16	Unknown	Negative for C9orf72 Repeat Expansion	Not Applicable	Not Applicable	Euthanasia	Unknown	Unknown	Automated KAPA Total	NovaSeq	female	XX	1e-05	1e-05	1e-05	0.99996	1e-05	5	No	22	No	TRUE	Spine
CGND-HRA-01942	ALS Consortium	Academic Medical Center	Male	Unknown	Non-Neurological Control		Unknown	Not Applicable	Not Applicable	Not Applicable	Not Applicable	Not Applicable	37	Spinal_Cord_Cervical	6.3		Not Applicable	Unknown	Unknown	Not Applicable	Not Applicable	Euthanasia	Not Applicable	Unknown	Automated KAPA Total	NovaSeq	male	XY	0.019466	0.01073	1e-05	0.969785	1e-05	N/A	N/A	N/A	N/A	FALSE	Spine
CGND-HRA-01948	ALS Consortium	Academic Medical Center	Female	Unknown	Non-Neurological Control		Unknown	Not Applicable	Not Applicable	Not Applicable	Not Applicable	Not Applicable	44	Spinal_Cord_Cervical	4.8		Not Applicable	Unknown	Unknown	Not Applicable	Not Applicable	Generalized mastocytosis, bacterial sepsis	Not Applicable	Unknown	Automated KAPA Total	NovaSeq	female	XX	1e-05	0.014782	1e-05	0.985188	1e-05	4	No	22	No	FALSE	Spine
CGND-HRA-01950	ALS Consortium	Academic Medical Center	Female	Unknown	Non-Neurological Control		Unknown	Not Applicable	Not Applicable	Not Applicable	Not Applicable	Not Applicable	55	Spinal_Cord_Cervical	4.3		Not Applicable	Unknown	Unknown	Not Applicable	Not Applicable	S.aureus peritonitis	Not Applicable	Unknown	Automated KAPA Total	NovaSeq	female	XX	1e-05	0.031073	1e-05	0.968897	1e-05	12	No	22	No	FALSE	Spine
CGND-HRA-01846	ALS Consortium	Academic Medical Center	Male	Unknown	ALS Spectrum MND	Classical/Typical ALS	Unknown	No	No	Limb	Limb - Lower Limb, Leg	50	59	Spinal_Cord_Cervical	7.4		117	Unknown	Negative for C9orf72 Repeat Expansion	Not Applicable	Not Applicable	Unknown	Unknown	Unknown	Automated KAPA Total	NovaSeq	male	XY	0.005217	1e-05	1e-05	0.994753	1e-05	8	No	22	No	TRUE	Spine
CGND-HRA-01855	ALS Consortium	Academic Medical Center	Male	Unknown	ALS Spectrum MND	Classical/Typical ALS	Unknown	No	No	Bulbar	Bulbar	58	60	Spinal_Cord_Cervical	7		24	Unknown	Negative for C9orf72 Repeat Expansion	Not Applicable	Not Applicable	Euthanasia	Unknown	Unknown	Automated KAPA Total	NovaSeq	male	XY	0.015896	1e-05	1e-05	0.984074	1e-05	8	No	22	No	TRUE	Spine
CGND-HRA-01860	ALS Consortium	Academic Medical Center	Female	Unknown	ALS Spectrum MND	Classical/Typical ALS	Unknown	No	No	Limb	Limb - Lower Limb, Leg	63	65	Spinal_Cord_Cervical	5		24	Unknown	Negative for C9orf72 Repeat Expansion	Not Applicable	Not Applicable	Euthanasia	Unknown	Unknown	Automated KAPA Total	NovaSeq	female	XX	0.004313	0.009154	1e-05	0.986513	1e-05	10	No	22	No	TRUE	Spine
CGND-HRA-01865	ALS Consortium	Academic Medical Center	Female	Unknown	ALS Spectrum MND	Classical/Typical ALS	Unknown	No	No	Limb	Limb - Upper Limb, Arm	Unknown	62	Spinal_Cord_Cervical	6.8		Unknown	Unknown	Negative for C9orf72 Repeat Expansion	Not Applicable	Not Applicable	Euthanasia	Unknown	Unknown	Automated KAPA Total	NovaSeq	female	XX	0.000561	0.002907	1e-05	0.996513	1e-05	8	No	27	No	TRUE	Spine
CGND-HRA-01870	ALS Consortium	Academic Medical Center	Male	Unknown	ALS Spectrum MND	Classical/Typical ALS	Unknown	No	No	Bulbar	Bulbar	37	40	Spinal_Cord_Cervical	7.2		35	Unknown	Negative for C9orf72 Repeat Expansion	Not Applicable	Not Applicable	Euthanasia	Unknown	Unknown	Automated KAPA Total	NovaSeq	male	XY	0.002508	1e-05	1e-05	0.988268	0.009204	8	No	22	No	TRUE	Spine
CGND-HRA-01880	ALS Consortium	Academic Medical Center	Female	Unknown	ALS Spectrum MND	Classical/Typical ALS	Unknown	No	No	Bulbar	Bulbar	63	66	Spinal_Cord_Cervical	7.1		35	Unknown	Negative for C9orf72 Repeat Expansion	Not Applicable	Not Applicable	Euthanasia	Unknown	Unknown	Automated KAPA Total	NovaSeq	female	XX	0.010178	1e-05	1e-05	0.989792	1e-05	5	No	22	No	TRUE	Spine
CGND-HRA-01946	ALS Consortium	Academic Medical Center	Male	Unknown	Non-Neurological Control		Unknown	Not Applicable	Not Applicable	Not Applicable	Not Applicable	Not Applicable	49	Spinal_Cord_Cervical	5.2		Not Applicable	Unknown	Unknown	Not Applicable	Not Applicable	Sudden cardiac death	Not Applicable	Unknown	Automated KAPA Total	NovaSeq	male	XY	0.007027	1e-05	1e-05	0.992943	1e-05	16	No	22	No	FALSE	Spine
CGND-HRA-01952	ALS Consortium	Academic Medical Center	Male	Unknown	Non-Neurological Control		Unknown	Not Applicable	Not Applicable	Not Applicable	Not Applicable	Not Applicable	78	Spinal_Cord_Cervical	6.4		Not Applicable	Unknown	Unknown	Not Applicable	Not Applicable	Aortic dissection	Not Applicable	Unknown	Automated KAPA Total	NovaSeq	male	XY	0.005796	0.005281	1e-05	0.988903	1e-05	5	No	22	No	FALSE	Spine
CGND-HRA-01954	ALS Consortium	Academic Medical Center	Male	Unknown	Non-Neurological Control		Unknown	Not Applicable	Not Applicable	Not Applicable	Not Applicable	Not Applicable	70	Spinal_Cord_Cervical	4.9		Not Applicable	Unknown	Unknown	Not Applicable	Not Applicable	Peritonitis	Not Applicable	Unknown	Automated KAPA Total	NovaSeq	male	XY	0.012632	1e-05	1e-05	0.987338	1e-05	N/A	N/A	N/A	N/A	FALSE	Spine
CGND-HRA-01959	ALS Consortium	Academic Medical Center	Female	Unknown	Non-Neurological Control		Unknown	Not Applicable	Not Applicable	Not Applicable	Not Applicable	Not Applicable	81	Spinal_Cord_Cervical	5.4		Not Applicable	Unknown	Unknown	Not Applicable	Not Applicable	Myocardial infarction	Not Applicable	Unknown	Automated KAPA Total	NovaSeq	female	XX	0.013309	0.007876	1e-05	0.978796	1e-05	N/A	N/A	N/A	N/A	FALSE	Spine
CGND-HRA-01961	ALS Consortium	Academic Medical Center	Female	Unknown	Non-Neurological Control		Unknown	Not Applicable	Not Applicable	Not Applicable	Not Applicable	Not Applicable	63	Spinal_Cord_Cervical	6.2		Not Applicable	Unknown	Unknown	Not Applicable	Not Applicable	Chronic lymphocytic leukemia, CMV encephalitis	Not Applicable	Unknown	Automated KAPA Total	NovaSeq	female	XX	0.928662	0.011923	1e-05	0.00905	0.050355	N/A	N/A	N/A	N/A	FALSE	Spine
CGND-HRA-01890	ALS Consortium	Academic Medical Center	Male	Unknown	ALS Spectrum MND	Classical/Typical ALS	Unknown	No	No	Limb	Limb - Upper Limb, Arm	Unknown	71	Spinal_Cord_Cervical	6.4		Unknown	Unknown	Negative for C9orf72 Repeat Expansion	Not Applicable	Not Applicable	Euthanasia	Unknown	Unknown	Automated KAPA Total	NovaSeq	male	XY	0.013422	1e-05	1e-05	0.986548	1e-05	2	No	22	No	TRUE	Spine
CGND-HRA-01895	ALS Consortium	Academic Medical Center	Female	Unknown	ALS Spectrum MND	Classical/Typical ALS	Unknown	No	No	Bulbar	Bulbar - Speech and Swallowing	71	74	Spinal_Cord_Cervical	7.9		31	Unknown	Positive for C9orf72 Repeat Expansion	Not Applicable	Not Applicable	Respiratory	Unknown	Bulbar symptoms, speech and swallowing difficulties	Automated KAPA Total	NovaSeq	female	XX	0.037639	1e-05	1e-05	0.947993	0.014348	287	Yes	22	No	TRUE	Spine
CGND-HRA-01900	ALS Consortium	Academic Medical Center	Male	Unknown	ALS Spectrum MND	Classical/Typical ALS	Unknown	No	No	Bulbar	Bulbar	69	73	Spinal_Cord_Cervical	8.6		48	Unknown	Negative for C9orf72 Repeat Expansion; Positive for OPTN	Not Applicable	Not Applicable	Respiratory	Unknown	Unknown	Automated KAPA Total	NovaSeq	male	XY	0.346277	0.02179	0.216393	0.41553	1e-05	2	No	22	No	TRUE	Spine
CGND-HRA-01910	ALS Consortium	Academic Medical Center	Female	Unknown	Non-Neurological Control		Unknown	Not Applicable	Not Applicable	Not Applicable	Not Applicable	Not Applicable	64	Spinal_Cord_Cervical	7.8		Not Applicable	Unknown	Negative for C9orf72 Repeat Expansion	Not Applicable	Not Applicable	Respiratory	Not Applicable	Frontal Hematoma (traumatic injury), Congestive Heart Failure, Neurological Symptoms of Suspected ALS not confirmed by neuropathological evaluation.	Automated KAPA Total	NovaSeq	female	XX	0.010687	1e-05	1e-05	0.989283	1e-05	2	No	22	No	FALSE	Spine
CGND-HRA-01915	ALS Consortium	Academic Medical Center	Female	Unknown	ALS Spectrum MND	Classical/Typical ALS	Unknown	No	No	Limb	Limb - Upper Limb	65	65	Spinal_Cord_Cervical	7.7		Unknown	Unknown	Negative for C9orf72 Repeat Expansion	Not Applicable	Not Applicable	Respiratory	Unknown	Unknown	Automated KAPA Total	NovaSeq	female	XX	0.005396	1e-05	1e-05	0.994574	1e-05	6	No	22	No	TRUE	Spine
CGND-HRA-01920	ALS Consortium	Academic Medical Center	Female	Unknown	ALS Spectrum MND	Classical/Typical ALS	Unknown	No	No	Bulbar	Bulbar	66	70	Spinal_Cord_Cervical	7.1		48	Unknown	Negative for C9orf72 Repeat Expansion	Not Applicable	Not Applicable	Euthanasia	Unknown	Unknown	Automated KAPA Total	NovaSeq	female	XX	0.006203	0.01664	1e-05	0.977138	1e-05	20	No	22	No	TRUE	Spine
CGND-HRA-01967	ALS Consortium	Academic Medical Center	Female	Unknown	Non-Neurological Control		Unknown	Not Applicable	Not Applicable	Not Applicable	Not Applicable	Not Applicable	28	Spinal_Cord_Cervical	3.8		Not Applicable	Unknown	Unknown	Not Applicable	Not Applicable	Multiple organ failure due to liver cirrhosis	Not Applicable	Unknown	Automated KAPA Total	NovaSeq	female	XX	0.005803	0.019766	1e-05	0.974411	1e-05	N/A	N/A	N/A	N/A	FALSE	Spine
CGND-HRA-02114	ALS Consortium	Mount Sinai	Female	Unknown	Non-Neurological Control		Unknown	Not Applicable	Not Applicable	Not Applicable	Not Applicable	Not Applicable	65	Spinal_Cord_Cervical	5.1		Not Applicable	Unknown	Unknown	Not Applicable	Not Applicable	Unknown	Not Applicable	Peripheral artery disease, Cerebrovascular disease with a. moderate arteriolosclerosis, hypoxic-ischemic changes in the cerebellum, multiple acute microscopic infarcts (parietal lobe and basal ganglia), Moderate hepatic encephalopathy, Meningioma (WHO grad I, incidental finding)	Automated KAPA Total	NovaSeq	female	XX	0.050969	0.058155	1e-05	0.887569	0.003296	8	No	22	No	FALSE	Spine
CGND-HRA-00734	Target ALS	Johns Hopkins University	Male	Not Hispanic or Latino	ALS Spectrum MND	Classical/Typical ALS	Unknown	No	No	Bulbar and Limb	Bulbar - Speech and Swallowing; Limb - Upper Limb, Right Hand/Fingers	67	69	Spinal_Cord_Cervical	7.6		30	19	Negative for C9orf72 Repeat Expansion; Negative for ATXN2 Repeat Expansion	No	No	Respiratory failure, Terminal vent weaning	Unknown	Hypertension	Automated KAPA Total	NovaSeq	male	XY	0.006687	0.019308	1e-05	0.973985	1e-05	7	No	22	No	TRUE	Spine
CGND-HRA-01176	Target ALS	Johns Hopkins University	Female	Not Hispanic or Latino	ALS Spectrum MND	Classical/Typical ALS	Unknown	No	No	Limb	Limb - Lower Limb, Right Ankle/Foot/Toes	75	78	Spinal_Cord_Cervical	8		36	4.5	Unknown	No	No	Respiratory failure due to or as a consequence of Amyotrophic Lateral Sclerosis.	Unknown	Breast Cancer	Automated KAPA Total	NovaSeq	female	XX	1e-05	0.021166	1e-05	0.978804	1e-05	2	No	23	No	TRUE	Spine
CGND-HRA-01182	Target ALS	Georgetown University	Male	Not Hispanic or Latino	Non-Neurological Control		Unknown	Not Applicable	Not Applicable	Not Applicable	Not Applicable	Not Applicable	51	Spinal_Cord_Cervical	6.1		Not Applicable	23	Unknown	No	No	Respiratory failure, Pulmonary thrombi	Not Applicable	Diabetes Mellitus, Hypertension, Kidney failure, Stroke	Automated KAPA Total	NovaSeq	male	XY	0.886407	0.02151	1e-05	0.068102	0.023971	8	No	22	No	FALSE	Spine
CGND-HRA-01281	Target ALS	Johns Hopkins University	Male	Not Hispanic or Latino	ALS Spectrum MND	Classical/Typical ALS	Unknown	No	No	Limb	Limb - Upper Limb, Right Hand/Fingers	53	60	Spinal_Cord_Cervical	8.3		72	17	Unknown	No	No	Complications from ALS.	Unknown	Recurrent Herpes	Automated KAPA Total	NovaSeq	male	XY	0.049959	0.094941	1e-05	0.845344	0.009745	5	No	22	No	TRUE	Spine
CGND-HRA-01314	Target ALS	Barrow Neurological Institute	Female	Unknown	Non-Neurological Control		Unknown	Not Applicable	Not Applicable	Not Applicable	Not Applicable	Not Applicable	74	Spinal_Cord_Cervical	6		Not Applicable	3	Unknown	No	No	Unknown	Not Applicable	Anxiety, Asthma, Atrial Fibrillation, Basilar Migraine, Common Migraine, Complicated Migraine, Depression, Gait Disturbance, Long Term Use of Medications, Lumbar Surgery, Orthostatic Hypotension, TIA	Automated KAPA Total	NovaSeq	female	XX	0.016573	1e-05	1e-05	0.983397	1e-05	2	No	23	No	FALSE	Spine
CGND-HRA-01322	Target ALS	Barrow Neurological Institute	Female	Unknown	ALS Spectrum MND	Classical/Typical ALS	Unknown	No	No	Bulbar	Bulbar - Speech and Swallowing	46	51	Spinal_Cord_Cervical	7.4		60	7	Unknown	Yes	Intermediate	Unknown	Unknown	Appendectomy, Breast Surgery Reduction Procedure, Cholecystectomy, Endometriosis Laparoscopy and Laser, Endometriosis Laparoscopy and Laser, Implantation of Diaphragmatic Pacemaker, Pelvic Repair Sling, Repair of Humerus, Tonsillectomy with Adenoidectomy, Wrist Surgery Carpal Tunnel	Automated KAPA Total	NovaSeq	female	XX	0.01207	0.004905	1e-05	0.983006	1e-05	404	Yes	31	Yes	TRUE	Spine
CGND-HRA-01382	Target ALS	Georgetown University	Male	Not Hispanic or Latino	Non-Neurological Control	Cerebrovascular Disease (Not Contributing to Dementia)	Unknown	Not Applicable	Not Applicable	Not Applicable	Not Applicable	Not Applicable	68	Spinal_Cord_Cervical	7.1		Not Applicable	10	Unknown	No	No	Cardiac failure	Not Applicable	Bilateral foot amputation, Cardiac Failure, Chronic cellulitis, Coronary Artery disease, Diabetes Mellitus, End-stage Renal disease, Myocardial infarction	Automated KAPA Total	NovaSeq	male	XY	0.882087	1e-05	0.012789	0.099002	0.006112	8	No	23	No	FALSE	Spine
CGND-HRA-01385	Target ALS	University of California San Diego	Female	Not Hispanic or Latino	ALS Spectrum MND	Classical/Typical ALS	Unknown	No	No	Limb	Limb - Lower Limb, Right Leg	52	59	Spinal_Cord_Cervical	6.9		84	10	Negative for C9orf72 Repeat Expansion	No	No	Unknown	Unknown	Depression, Hypothyroidism	Automated KAPA Total	NovaSeq	female	XX	0.013143	0.026561	1e-05	0.956347	0.003939	2	No	22	No	TRUE	Spine
CGND-HRA-01389	Target ALS	University of California San Diego	Female	Not Hispanic or Latino	ALS Spectrum MND	Classical/Typical ALS	Unknown	No	No	Limb	Limb - Lower Limb, Right Leg	50	54	Spinal_Cord_Cervical	8.9		48	8	Negative for C9orf72 Repeat Expansion	No	No	Unknown	Unknown	Hypothyroidism, Melanoma on unspecified sites of skin	Automated KAPA Total	NovaSeq	female	XX	0.020158	0.044725	1e-05	0.933384	0.001724	N/A	N/A	N/A	N/A	TRUE	Spine
CGND-HRA-01397	Target ALS	University of California San Diego	Male	Not Hispanic or Latino	ALS Spectrum MND	Classical/Typical ALS	Unknown	No	No	Limb	Limb - Lower Limb, Leg	47	48	Spinal_Cord_Cervical	7.2		12	7	Negative for C9orf72 Repeat Expansion, Positive for SOD1 (AV4)	No	No	Unknown	Unknown	Unknown	Automated KAPA Total	NovaSeq	male	XY	0.001114	0.007432	1e-05	0.991434	1e-05	12	No	22	No	TRUE	Spine
CGND-HRA-01401	Target ALS	University of California San Diego	Male	Not Hispanic or Latino	ALS Spectrum MND	Classical/Typical ALS	Unknown	No	No	Axial and Limb	Axial - Trunk, Respiratory; Limb - Lower Limb, Left Leg	68	72	Spinal_Cord_Cervical	6.1		48	4.5	Negative for C9orf72 Repeat Expansion	No	No	ALS -End stage Disease	Unknown	Diverticulitis, Diabetes, Hypertension	Automated KAPA Total	NovaSeq	male	XY	0.014327	0.009474	1e-05	0.976179	1e-05	4	No	22	No	TRUE	Spine
CGND-HRA-01405	Target ALS	University of California San Diego	Female	Not Hispanic or Latino	ALS Spectrum MND	Classical/Typical ALS	Unknown	No	No	Bulbar	Bulbar - Speech	65	66	Spinal_Cord_Cervical	6.5		12	12	Negative for C9orf72 Repeat Expansion	Yes	No	Unknown	Unknown	Unknown	Automated KAPA Total	NovaSeq	female	XX	0.034109	0.015275	1e-05	0.947411	0.003195	323	Yes	22	No	TRUE	Spine
CGND-HRA-01409	Target ALS	University of California San Diego	Female	Not Hispanic or Latino	ALS Spectrum MND	Classical/Typical ALS	Unknown	No	No	Bulbar	Bulbar - Speech	54	56	Spinal_Cord_Cervical	6.4		24	4	Unknown	No	No	Unknown	Unknown	Sleep Apnea, Depression, Anxiety, Diabetic, Spinal Stenosis Of Cervical Spine, IBS	Automated KAPA Total	NovaSeq	female	XX	0.615886	0.001589	1e-05	0.382504	1e-05	12	No	22	No	TRUE	Spine
CGND-HRA-01417	Target ALS	University of California San Diego	Male	Not Hispanic or Latino	ALS Spectrum MND	Classical/Typical ALS	Unknown	No	No	Bulbar	Bulbar - Speech	57	64	Spinal_Cord_Cervical	6.6		90	9	Unknown	Yes	No	Unknown	Unknown	Unknown	Automated KAPA Total	NovaSeq	male	XY	0.001254	0.016037	1e-05	0.982689	1e-05	283	Yes	22	No	TRUE	Spine
CGND-HRA-01426	Target ALS	Georgetown University	Female	Not Hispanic or Latino	ALS Spectrum MND	Classical/Typical ALS	Unknown	No	No	Limb	Limb - Upper Limb, Left Hand/Fingers	61	66	Spinal_Cord_Cervical	7.1		60	26	Unknown	Yes	No	Complications of ALS	Clinically Probable ALS	Unknown	Automated KAPA Total	NovaSeq	female	XX	0.013876	0.019259	1e-05	0.966844	1e-05	235	Yes	27	No	TRUE	Spine
CGND-HRA-01431	Target ALS	Johns Hopkins University	Male	Not Hispanic or Latino	ALS Spectrum MND	Classical/Typical ALS	Unknown	No	No	Bulbar and Limb	Bulbar - Speech and Swallowing; Limb - Upper Limb, Right Hand/Fingers	61	66	Spinal_Cord_Cervical	7.6		65	4	Unknown	No	No	Complications from ALS/PLS	Unknown	Anemia, Basal cell carcinoma, Chronic back pain s/p spine surgeries, CKD (Chronic kidney disease), HTN, Kidney stones, Lupus nephritis, Nephrotic syndrome with membranous glomerulonephritis, thyroid disease - hypothyroidism	Automated KAPA Total	NovaSeq	male	XY	0.00644	0.013081	1e-05	0.977974	0.002495	5	No	23	No	TRUE	Spine
CGND-HRA-01462	Target ALS	Barrow Neurological Institute	Female	Unknown	ALS Spectrum MND	Classical/Typical ALS, Argyrophilic Grain Disease (AGD) Stage II-III, Cerebrovascular Disease (Not Contributing to Dementia)	Unknown	No	No	Unknown	Unknown	59	61	Spinal_Cord_Cervical	7.6		24	5	Unknown	No	No	Unknown	Unknown	Unknown	Automated KAPA Total	NovaSeq	female	XX	0.003739	0.012422	0.000497	0.983333	1e-05	14	No	22	No	TRUE	Spine
CGND-HRA-01483	Target ALS	Columbia University Medical Center	Male	Not Hispanic or Latino	ALS Spectrum MND	Classical/Typical ALS	Unknown	No	No	Limb	Limb - Lower Limb, Left Leg	79	80	Spinal_Cord_Cervical	7.2		10	21	Unknown	No	No	Unknown	Unknown	Bladder Cancer, CABG W/ Valve Repair X3, Coronary Artery Disease, Diabetes Type 2, Dyslipidemia, Gout, Hypertension	Automated KAPA Total	NovaSeq	male	XY	1e-05	0.038801	1e-05	0.947051	0.014128	8	No	22	No	TRUE	Spine
CGND-HRA-01489	Target ALS	Columbia University Medical Center	Female	Not Hispanic or Latino	ALS Spectrum MND	Classical/Typical ALS	Yes	No	No	Limb	Limb - Upper Limb, Right Arm	29	32	Spinal_Cord_Cervical	7.9		30	5.16	Positive for SOD1 variant unknown	No	No	Unknown	Unknown	Anemia, IBD, PCOS	Automated KAPA Total	NovaSeq	female	XX	0.017428	1e-05	1e-05	0.982542	1e-05	8	No	22	No	TRUE	Spine
CGND-HRA-01495	Target ALS	Columbia University Medical Center	Male	Not Hispanic or Latino	ALS Spectrum MND	Classical/Typical ALS	Unknown	No	No	Bulbar	Bulbar - Speech	50	54	Spinal_Cord_Cervical	6.6		48	6.25	Unknown	Unknown	Unknown	Unknown	Unknown	CAVERNOUS HEMANGIOMA	Automated KAPA Total	NovaSeq	male	XY	0.000846	0.00432	1e-05	0.994814	1e-05	2	No	22	No	TRUE	Spine
CGND-HRA-01501	Target ALS	Columbia University Medical Center	Female	Not Hispanic or Latino	ALS Spectrum MND	Classical/Typical ALS	Unknown	No	No	Limb	Limb - Lower Limb, Left Ankle/Foot/Toes	64	65	Spinal_Cord_Cervical	6.5		12	14.4	Unknown	Unknown	Unknown	Unknown	Unknown	Hypersensitivity Pneumonitis	Automated KAPA Total	NovaSeq	female	XX	0.0059865	0.947503	1e-05	0.0464905	1e-05	5	No	22	No	TRUE	Spine
CGND-HRA-01507	Target ALS	Columbia University Medical Center	Male	Not Hispanic or Latino	ALS Spectrum MND	Classical/Typical ALS	Unknown	No	No	Limb	Limb - Lower Limb, Right Ankle/Foot/Toes	61	64	Spinal_Cord_Cervical	7.1		36	8	Unknown	No	No	respiratory failure	Unknown	anxiety, carotid artery occlusion, diabetes mellitus type 2, hypertension, hypokalemia	Automated KAPA Total	NovaSeq	male	XY	0.020676	0.041723	1e-05	0.937581	1e-05	8	No	22	No	TRUE	Spine
CGND-HRA-01513	Target ALS	Columbia University Medical Center	Male	Not Hispanic or Latino	ALS Spectrum MND	Classical/Typical ALS	No	No	No	Limb	Limb - Upper Limb, Left Hand/fingers	44	48	Spinal_Cord_Cervical	7.4		48	8.25	Negative for C9orf72 Repeat Expansion	Unknown	Unknown	Unknown	Clinically Probable ALS	Hypertension	Automated KAPA Total	NovaSeq	male	XY	0.031198	0.013395	1e-05	0.955387	1e-05	N/A	N/A	N/A	N/A	TRUE	Spine
CGND-HRA-01519	Target ALS	Columbia University Medical Center	Male	Not Hispanic or Latino	ALS Spectrum MND	Classical/Typical ALS	Unknown	No	No	Bulbar	Bulbar - Speech	49	53	Spinal_Cord_Cervical	7.6		48	28	Negative for C9orf72 Repeat Expansion	Unknown	Unknown	Unknown	Unknown	head injury	Automated KAPA Total	NovaSeq	male	XY	0.003374	0.004655	1e-05	0.991951	1e-05	2	No	22	No	TRUE	Spine
CGND-HRA-01526	Target ALS	University of California San Diego	Male	Not Hispanic or Latino	ALS Spectrum MND	Classical/Typical ALS	Unknown	No	No	Bulbar and Limb	Bulbar - Speech; Limb - Upper Limb, Right Hand/Fingers	65	67	Spinal_Cord_Cervical	7.5		30	5.25	Negative for C9orf72 Repeat Expansion	No	No	Unknown	Unknown	BIPOLAR	Automated KAPA Total	NovaSeq	male	XY	0.008907	0.005128	1e-05	0.985945	1e-05	2	No	22	No	TRUE	Spine
CGND-HRA-01530	Target ALS	University of California San Diego	Female	Not Hispanic or Latino	ALS Spectrum MND	Classical/Typical ALS	Unknown	No	No	Limb	Limb - Lower Limb, Left Ankle/Foot/Toes	42	45	Spinal_Cord_Cervical	8		27	5.25	Negative for C9orf72 Repeat Expansion, Positive for SOD1(c.317C>t;p.Ser106LEu), ARHGEF28 (C4307A>G; p.GLu1436Gly)	No	No	Unknown	Unknown	Dysphagia	Automated KAPA Total	NovaSeq	female	XX	1e-05	0.015072	1e-05	0.984898	1e-05	8	No	22	No	TRUE	Spine
CGND-HRA-01534	Target ALS	University of California San Diego	Male	Not Hispanic or Latino	ALS Spectrum MND	Classical/Typical ALS	Unknown	No	No	Limb	Limb - Upper Limb, Left Hand/Fingers	66	67	Spinal_Cord_Cervical	7.6		12	3	Negative for C9orf72 Repeat Expansion	Unknown	Unknown	Patient used the CA right to die act.	Unknown	Coronary Artery Disease , Depression , Hypertension , Sleep Apnea	Automated KAPA Total	NovaSeq	male	XY	0.050095	0.277715	1e-05	0.67217	1e-05	6	No	22	No	TRUE	Spine
CGND-HRA-01538	Target ALS	University of California San Diego	Male	Hispanic or Latino	ALS Spectrum MND	Classical/Typical ALS	Yes	No	No	Limb	Limb - Upper Limb, Left Hand/Fingers	68	70	Spinal_Cord_Cervical	6		24	5.25	Positive for C9orf72 Repeat Expansion	Yes	No	Hypoxemic Respiratory Failure	Unknown	Hyperlipidemia, Hypertension , Hypothyroidism, Pneumonia	Automated KAPA Total	NovaSeq	male	XY	1e-05	1e-05	0.008901	0.170455	0.820624	220	Yes	23	No	TRUE	Spine
CGND-HRA-01541	Target ALS	Columbia University Medical Center	Male	Not Hispanic or Latino	ALS Spectrum MND	Classical/Typical ALS	Unknown	No	No	Limb	Limb - Lower Limb, Bilateral Ankle/Foot/Toes	53	59	Spinal_Cord_Cervical	7.2		72	13.85	Unknown	No	No	Unknown	Unknown	Auditory hallucinations, L4-L5 laminectomy	Automated KAPA Total	NovaSeq	male	XY	0.007653	0.034733	1e-05	0.949857	0.007747	5	No	22	No	TRUE	Spine
CGND-HRA-01564	Target ALS	Columbia University Medical Center	Female	Not Hispanic or Latino	ALS Spectrum MND	Classical/Typical ALS	Yes	No	No	Limb	Limb - Lower Limb, Left Ankle/Foot/Toes	57	58	Spinal_Cord_Cervical	7.4		12	6.8	Positive for C9orf72 Repeat Expansion	Yes	No	ALS	Unknown	Melanoma on R foot, re-entry tachycardia	Automated KAPA Total	NovaSeq	female	XX	0.020003	1e-05	1e-05	0.979967	1e-05	145	Yes	23	No	TRUE	Spine
CGND-HRA-01582	Target ALS	Columbia University Medical Center	Female	Not Hispanic or Latino	ALS Spectrum MND	Classical/Typical ALS	Yes	No	No	Bulbar	Bulbar - Speech	52	55	Spinal_Cord_Cervical	6.8		36	21.73	Positive for C9orf72 Repeat Expansion	Yes	No	Unknown	Unknown	Allergies sulfa medications	Automated KAPA Total	NovaSeq	female	XX	0.017462	0.02247	1e-05	0.960048	1e-05	292	Yes	22	No	TRUE	Spine
CGND-HRA-01558	Target ALS	Columbia University Medical Center	Male	Not Hispanic or Latino	ALS Spectrum MND	Classical/Typical ALS	No	No	No	Limb	Limb - Upper Limb	65	68	Spinal_Cord_Cervical	7		36	6.8	Negative for C9orf72 Repeat Expansion	No	No	Unknown	Clinically Definite ALS	Hypertension, Carotid Stenosis	Automated KAPA Total		male	XY	0.010645	0.006654	1e-05	0.982681	1e-05	N/A	N/A	N/A	N/A	TRUE	Spine
CGND-HRA-01570	Target ALS	Columbia University Medical Center	Male	Not Hispanic or Latino	ALS Spectrum MND	Classical/Typical ALS	Unknown	No	No	Limb	Limb - Lower Limb, Right Ankle/Foot/Toes	66	67	Spinal_Cord_Cervical	7.8		12	6	Negative for C9orf72 Repeat Expansion	No	No	Myocardial infarction or post-MI reperfusion arrhythmia in the setting of hypoxia/respiratory failure secondary to ALS-induced muscular weakness, aggravated by PE/edema and acute PNA	Unknown	GALLBLADDER SURGERY	Automated KAPA Total		male	XY	1e-05	1e-05	1e-05	0.99996	1e-05	5	No	22	No	TRUE	Spine
CGND-HRA-01576	Target ALS	Columbia University Medical Center	Male	Not Hispanic or Latino	ALS Spectrum MND	Classical/Typical ALS	Unknown	No	No	Bulbar	Bulbar - Speech	58	60	Spinal_Cord_Cervical	7.6		24	13	Negative for C9orf72 Repeat Expansion	No	No	Unknown	Unknown	BPH	Automated KAPA Total		male	XY	0.009908	0.00254	1e-05	0.987532	1e-05	5	No	23	No	TRUE	Spine
CGND-HRA-01588	Target ALS	Columbia University Medical Center	Male	Not Hispanic or Latino	ALS Spectrum MND	Classical/Typical ALS	Unknown	No	No	Limb	Limb - Upper Limb, Right Hand/Fingers	76	78	Spinal_Cord_Cervical	8.1		24	5.9	Negative for C9orf72 Repeat Expansion	No	No	Unknown	Unknown	BPH, ERECTILE DYSFUNCTION, HYPERLIPIDEMIA, PEPTIC ULCER DISEASE, TYPE 2 DIABETES	Automated KAPA Total		male	XY	0.044113	0.089226	1e-05	0.866094	0.000557	5	No	22	No	TRUE	Spine
CGND-HRA-01600	Target ALS	Johns Hopkins University	Female	Not Hispanic or Latino	ALS Spectrum MND	Primary Lateral Sclerosis (PLS)	Unknown	No	No	Limb	Limb - Lower Limb, Right	47	58	Spinal_Cord_Cervical	6.8		132	12	Unknown	No	No	disease progression	Unknown	Allergic to hair dye, GERD, Hysterectomy, Lupus	Automated KAPA Total		female	XX	0.019595	0.003513	1e-05	0.976871	1e-05	5	No	22	No	TRUE	Spine
CGND-HRA-01610	Target ALS	Georgetown University	Male	Not Hispanic or Latino	ALS Spectrum MND	Classical/Typical ALS	Yes	No	No	Generalized	Generalized; Bulbar; Limb - Upper Limb, Left Hand/Fingers	65	68	Spinal_Cord_Cervical	6.5		36	15	Positive for C9orf72 Repeat Expansion	Yes	No	Complications of ALS	Unknown	Hypothyroidism, Osteoarthritis, Osteoporosis, Penicillin allergy, Psoriasis, S/P radiation of hypothalamus, S/P tonsillectomy in infancy, S/P vocal cord implants, Sulfonamide allergy	Automated KAPA Total		male	XY	0.002613	0.021545	1e-05	0.975822	1e-05	371	Yes	22	No	TRUE	Spine
CGND-HRA-01631	Target ALS	University of California San Diego	Male	Not Hispanic or Latino	ALS Spectrum MND	Classical/Typical ALS	Unknown	No	No	Limb	Limb - Upper Limb, Right Hand/Fingers	65	67	Spinal_Cord_Cervical	7.6		24	5.25	Negative for C9orf72 Repeat Expansion	No	No	Unknown	Unknown	Unknown	Automated KAPA Total		male	XY	0.004527	1e-05	1e-05	0.995443	1e-05	2	No	23	No	TRUE	Spine
CGND-HRA-01638	Target ALS	University of California San Diego	Female	Not Hispanic or Latino	ALS Spectrum MND	Classical/Typical ALS	Unknown	No	No	Limb	Limb - Lower Limb, Right Ankle/Foot/Toes	66	69	Spinal_Cord_Cervical	7.9		36	5.25	Negative for C9orf72 Repeat Expansion	No	No	Unknown	Unknown	GERD, Major Depressive Disorder , Migraine	Automated KAPA Total		female	XX	0.015878	0.012834	1e-05	0.971269	1e-05	5	No	22	No	TRUE	Spine
CGND-HRA-01647	Target ALS	Johns Hopkins University	Female	Not Hispanic or Latino	ALS Spectrum MND	Classical/Typical ALS	Yes	No	No	Limb	Limb - Lower Limb, Left Ankle/Foot/Toes	63	68	Spinal_Cord_Cervical	7.8		60	8	Positive for C9orf72 Repeat Expansion	Unknown	Unknown	65 (blood), 68 (tissue)	Clinically Probable ALS	Absent Seizures- Epilepsy, Cartilage Repair Left Knee, Gout, Kidney Stones, Meniscus Repair Right Knee	Automated KAPA Total		female	XX	0.01483	0.029057	1e-05	0.956093	1e-05	N/A	N/A	N/A	N/A	TRUE	Spine
CGND-HRA-01985	Target ALS	Georgetown University	Male	Hispanic or Latino	ALS Spectrum MND	Classical/Typical ALS	Unknown	No	No	Limb	Limb - Upper and Lower Limb, Left	52	55	Spinal_Cord_Cervical	7.1		36	15	Unknown	No	No	Complications of ALS	Unknown	Hypertension, Obstructive Sleep Apnea	Automated KAPA Total		male	XY	0.163393	0.043409	1e-05	0.571481	0.221707	4	No	22	No	TRUE	Spine

## Sheet: SuppTable6
Supplementary Table 6. Generalized linear model build by machine learning to predict gender of ALS samples.
Attribute	Coefficient
ENSG00000204969.7	-0.00285669
ENSG00000147050.14	-0.00211035
ENSG00000203867.8	-0.00183876
ENSG00000187627.15	-0.00164521
ENSG00000101846.6	-0.00135461
ENSG00000005889.15	-0.00132164
ENSG00000285756.1	-0.00108754
ENSG00000169249.12	-0.000694432
ENSG00000126012.11	-0.000491265
ENSG00000056998.20	-0.000486968
ENSG00000144645.13	-0.00031243
ENSG00000146938.16	-0.000276056
ENSG00000261701.7	-0.000160534
ENSG00000198034.11	-0.000119433
ENSG00000130287.14	-4.49812e-05
ENSG00000148482.12	-3.41523e-05
ENSG00000130300.9	-2.69962e-05
ENSG00000080573.7	-2.59358e-05
ENSG00000173674.11	-1.59934e-05
ENSG00000168314.17	3.39558e-06
ENSG00000112893.9	4.63077e-06
ENSG00000196735.11	1.06581e-05
ENSG00000237973.1	1.24543e-05
ENSG00000135447.17	3.17237e-05
ENSG00000188803.14	5.23449e-05
ENSG00000260075.1	5.65676e-05
ENSG00000121966.6	5.7161e-05
ENSG00000231528.2	9.65015e-05
ENSG00000125864.14	0.000102364
ENSG00000134201.12	0.000186819
ENSG00000016602.9	0.00034257
ENSG00000142178.8	0.000377755
ENSG00000165730.16	0.000403561
ENSG00000277991.4	0.000444312
ENSG00000155962.13	0.00045785
ENSG00000021826.15	0.00056157
ENSG00000112319.19	0.00058025
ENSG00000120658.13	0.000609038
ENSG00000211896.7	0.000676944
ENSG00000204767.4	0.000700744
ENSG00000179468.5	0.000756192
ENSG00000197822.11	0.00086216
ENSG00000186314.11	0.000916635
ENSG00000106018.14	0.00100347
ENSG00000237975.6	0.00106416
ENSG00000005981.13	0.00114052
ENSG00000226314.8	0.0012942
ENSG00000254221.2	0.00144195
ENSG00000196167.9	0.00164411
ENSG00000279423.1	0.00173993
ENSG00000255642.1	0.00178225
ENSG00000169429.11	0.00202854
ENSG00000130054.4	0.00211371
ENSG00000257680.1	0.00216281
ENSG00000016402.13	0.00265524
ENSG00000237380.7	0.00367632
ENSG00000285367.1	0.00376282
ENSG00000282826.2	0.00427417
ENSG00000247516.7	0.00487667
ENSG00000163749.17	0.00707578
ENSG00000233885.7	0.0073922
Intercept	0.550109
